# Supplementary material for: Global transcription profiling reveals differential responses to chronic nitrogen stress and putative nitrogen regulatory components in Arabidopsis
Source: BMC Genomics. 2007 Aug 16;8:281. doi: 10.1186/1471-2164-8-281 (PMC1994689; doi:10.1186/1471-2164-8-281)
Supplement: Additional file 2 — The significant gene list under mild N stress. [file 1471-2164-8-281-S2.xls]

## Sheet: Sheet1
Supplemental Table 1 Genes significantly differentially expressed under the mild N-limiting condition
up-regulated
Gene Name	Description	Function	GO biological process	GO molecular function	GO cellular component	Pathways
AT1G02850	Hydrolase, hydrolyzing O-glycosyl compounds		GO:5975(carbohydrate metabolism)	GO:4553(hydrolase activity, hydrolyzing O-glycosyl compounds)	GO:12505(endomembrane system)
AT1G17170	ATGSTU24; glutathione transferase	Encodes glutathione transferase belonging to the tau class of GSTs. Naming convention according to Wagner et al. (2002).	GO:9407(toxin catabolism)		GO:5737(cytoplasm)
AT1G17380	Unknown protein		GO:4(biological process unknown)	GO:5554(molecular function unknown)	GO:8372(cellular component unknown)
AT1G26420	Electron carrier		GO:6118(electron transport)	GO:9055(electron carrier activity)	GO:12505(endomembrane system)
AT1G28480	Electron transporter/ thiol-disulfide exchange intermediate		GO:45454(cell redox homeostasis); GO:6118(electron transport)	GO:9055(electron carrier activity); GO:15035(protein disulfide oxidoreductase activity); GO:30508(thiol-disulfide exchange intermediate activity)	GO:8372(cellular component unknown)
AT1G61120	Lyase		GO:8152(metabolism)	GO:16829(lyase activity)	GO:8372(cellular component unknown)
AT1G66390	PAP2 (PRODUCTION OF ANTHOCYANIN PIGMENT 2); DNA binding / transcription factor	production of anthocyanin pigment 2 protein (PAP2) mRNA,	GO:9733(response to auxin stimulus)
AT1G66690	S-adenosylmethionine-dependent methyltransferase		GO:4(biological process unknown)	GO:8757(S-adenosylmethionine-dependent methyltransferase activity)	GO:8372(cellular component unknown)
AT1G67810	Unknown protein		GO:4(biological process unknown)	GO:5554(molecular function unknown)	GO:9507(chloroplast)
AT1G72260	THI2.1 (THIONIN 2.1); toxin receptor binding	Encodes a thionin which is a cysteine rich protein having antimicrobial properties. Thi2.1 is expressed in response to a variety of pathogens and induced by ethylene and jasmonic acid.
AT1G73330	ATDR4	encodes a plant-specific protease inhibitor-like protein whose transcript level in root disappears in response to progressive drought stress. The decrease in transcript level is independent from abscisic acid level.	GO:9737(response to abscisic acid stimulus); GO:9414(response to water deprivation)	GO:30414(protease inhibitor activity)
AT1G73840	Unknown protein		GO:4(biological process unknown)	GO:5554(molecular function unknown)	GO:8372(cellular component unknown)
AT1G75830	LCR67/PDF1.1
AT1G77120	ADH1 (ALCOHOL DEHYDROGENASE 1); alcohol dehydrogenase	Catalyzes the reduction of acetaldehyde using NADH as reductant. Requires zinc for activity. Dimer. Anaerobic response polypeptide (ANP). Fermentation.	GO:45333(cellular respiration); GO:1666(response to hypoxia); GO:6970(response to osmotic stress)	GO:4022(alcohol dehydrogenase activity)	GO:8372(cellular component unknown)
AT1G80840	WRKY40; transcription factor	member of WRKY Transcription Factor; Group II-a	GO:42830(defense response to pathogenic bacteria); GO:42831(defense response to pathogenic fungi); GO:31347(regulation of defense response); GO:9751(response to salicylic acid stimulus)	GO:3700(transcription factor activity)	GO:5634(nucleus)
AT2G29460	ATGSTU4 (GLUTATHIONE S-TRANSFERASE 22); glutathione transferase	Encodes glutathione transferase belonging to the tau class of GSTs. Naming convention according to Wagner et al. (2002).	GO:9407(toxin catabolism)		GO:5737(cytoplasm)	KEGG pathway: Glutathione metabolism 00480; KEGG pathway: Metabolism of xenobiotics by cytochrome P450 00980
AT2G30770	CYP71A13; heme binding / iron ion binding / monooxygenase/ oxygen binding	putative cytochrome P450
AT2G37770	Oxidoreductase			GO:16491(oxidoreductase activity)
AT2G38380	Peroxidase		GO:6979(response to oxidative stress)	GO:4601(peroxidase activity)	GO:12505(endomembrane system)
AT2G38390	Peroxidase		GO:6979(response to oxidative stress)	GO:4601(peroxidase activity)	GO:12505(endomembrane system)
AT2G39330	Unknown protein		GO:4(biological process unknown)	GO:5554(molecular function unknown)	GO:8372(cellular component unknown)
AT2G43590	Chitin binding / chitinase		GO:16998(cell wall catabolism); GO:9613(response to pest, pathogen or parasite)	GO:8061(chitin binding); GO:4568(chitinase activity)	GO:12505(endomembrane system)
AT3G01830	Calcium ion binding		GO:4(biological process unknown)	GO:5509(calcium ion binding)	GO:8372(cellular component unknown)
AT3G16530	Carbohydrate binding		GO:10200(response to chitin)	GO:30246(carbohydrate binding)	GO:12505(endomembrane system)
AT3G23550	Antiporter/ drug transporter/ transporter		GO:6855(multidrug transport)	GO:15297(antiporter activity); GO:15238(drug transporter activity); GO:5215(transporter activity)	GO:16020(membrane)
AT3G25780	AOC2 (ALLENE OXIDE CYCLASE 2)	Encodes allene oxide cyclase, one of the enzymes involved in jasmonic acid biosynthesis. One of four genes in Arabidopsis that encode this enzyme. mRNA expression is upregulated in senescing leaves.	GO:9695(jasmonic acid biosynthesis)	GO:46423(allene-oxide cyclase activity)
AT3G26830	PAD3 (PHYTOALEXIN DEFICIENT 3); oxygen binding	Mutations in pad3 are defective in biosynthesis of the indole derived phytoalexin camalexin.Encodes a putative cytochrome P450 monooxygenase.	GO:9700(indole phytoalexin biosynthesis)	GO:4497(monooxygenase activity)		KEGG pathway: Ascorbate and aldarate metabolism 00053; KEGG pathway: Fluorene degradation 00628; KEGG pathway: Limonene and pinene degradation 00903; KEGG pathway: Stilbene, coumarine and lignin biosynthesis 00940; KEGG pathway: gamma-Hexachlorocyclohexane degradation 00361
AT3G32980	Peroxidase		GO:6979(response to oxidative stress)	GO:4601(peroxidase activity)	GO:12505(endomembrane system)
AT3G49110	Peroxidase
AT3G49160	Pyruvate kinase		GO:6096(glycolysis)	GO:4743(pyruvate kinase activity)	GO:8372(cellular component unknown)
AT3G49620	DIN11 (DARK INDUCIBLE 11); iron ion binding / isopenicillin-N synthase/ oxidoreductase	encodes a protein similar to 2-oxoacid-dependent dioxygenase. Expression is induced after 24 hours of dark treatment, in senescing leaves and treatment with exogenous photosynthesis inhibitor. Induction of gene expression was suppressed in excised leaves supplied with sugar. The authors suggest that the gene's expression pattern is responding to the level of sugar in the cell.
AT3G50930	ATP binding / ATPase/ nucleoside-triphosphatase/ nucleotide binding			GO:5524(ATP binding); GO:16887(ATPase activity); GO:17111(nucleoside-triphosphatase activity); GO:166(nucleotide binding)	GO:5739(mitochondrion)
AT3G57240	BG3 (BETA-1,3-GLUCANASE 3); hydrolase, hydrolyzing O-glycosyl compounds	encodes a member of glycosyl hydrolase family 17	GO:9618(response to pathogenic bacteria)	GO:8810(cellulase activity)
AT3G58550	Lipid binding		GO:6869(lipid transport)	GO:8289(lipid binding)	GO:31225(anchored to membrane)
AT3G61990	O-methyltransferase/ S-adenosylmethionine-dependent methyltransferase			GO:8171(O-methyltransferase activity)	GO:5829(cytosol)
AT4G08770	Peroxidase		GO:6979(response to oxidative stress)	GO:4601(peroxidase activity)	GO:12505(endomembrane system)
AT4G16260	Hydrolase, hydrolyzing O-glycosyl compounds		GO:5975(carbohydrate metabolism)	GO:4553(hydrolase activity, hydrolyzing O-glycosyl compounds)	GO:12505(endomembrane system)
AT4G21680	Transporter		GO:6857(oligopeptide transport)	GO:5215(transporter activity)	GO:16020(membrane)
AT4G22880	LDOX (TANNIN DEFICIENT SEED 4)	encodes leucoanthocyanidin dioxygenase, which is involved in proanthocyanin biosynthesis. Mutant analysis suggests that this gene is also involved in vacuole formation.	GO:10023(proanthocyanidin biosynthesis); GO:7033(vacuole organization and biogenesis)	GO:45432(leucoanthocyanidin dioxygenase activity)	GO:8372(cellular component unknown)	KEGG pathway: Flavonoid biosynthesis 00941
AT4G37410	CYP81F4; heme binding / iron ion binding / monooxygenase/ oxygen binding	member of CYP81F				KEGG pathway: Ascorbate and aldarate metabolism 00053; KEGG pathway: Fluorene degradation 00628; KEGG pathway: Limonene and pinene degradation 00903; KEGG pathway: Stilbene, coumarine and lignin biosynthesis 00940; KEGG pathway: gamma-Hexachlorocyclohexane degradation 00361
AT4G39890	GTP binding		GO:6886(intracellular protein transport); GO:15031(protein transport); GO:7264(small GTPase mediated signal transduction)	GO:5525(GTP binding)	GO:12505(endomembrane system); GO:178(exosome (RNase complex)); GO:5622(intracellular)
AT5G05340	Peroxidase		GO:6979(response to oxidative stress)	GO:4601(peroxidase activity)	GO:12505(endomembrane system)
AT5G17220	ATGSTF12 (GLUTATHIONE S-TRANSFERASE 26); glutathione transferase	Encodes glutathione transferase belonging to the phi class of GSTs. Naming convention according to Wagner et al. (2002). Mutants display no pigments on leaves and stems.	GO:9407(toxin catabolism)		GO:5737(cytoplasm)
AT5G22300	NIT4 (NITRILASE 4)	encodes a nitrilase isomer. The purified enzyme shows a strong substrate specificity for beta-cyano-L-alanine, a intermediate product of the cyanide detoxification pathway.	GO:19499(cyanide metabolism); GO:51410(detoxification of nitrogen compound)	GO:47558(3-cyanoalanine hydratase activity); GO:47427(cyanoalanine nitrilase activity); GO:257(nitrilase activity); GO:18822(nitrile hydratase activity)	GO:8372(cellular component unknown)
AT5G24780	VSP1 (VEGETATIVE STORAGE PROTEIN 1); acid phosphatase	mRNA for vegetative storage protein, complete cds	GO:6952(defense response); GO:9753(response to jasmonic acid stimulus)	GO:8134(transcription factor binding)
AT5G42800	DFR (DIHYDROFLAVONOL 4-REDUCTASE); dihydrokaempferol 4-reductase	dihydroflavonol reductase. Catalyzes the conversion of dihydroquercetin to leucocyanidin in the biosynthesis of anthocyanins.	GO:9718(anthocyanin biosynthesis)	GO:45552(dihydrokaempferol 4-reductase activity)	GO:42406(extrinsic to endoplasmic reticulum membrane)
AT5G44430	PDF1.2c		GO:6952(defense response)	GO:5554(molecular function unknown)	GO:5618(cell wall); GO:12505(endomembrane system)
AT5G47220	ATERF-2/ATERF2/ERF2; DNA binding / transcription factor/ transcriptional activator	encodes a member of the ERF (ethylene response factor) subfamily B-3 of ERF/AP2 transcription factor family (ATERF-2). The protein contains one AP2 domain. There are 18 members in this subfamily including ATERF-1, ATERF-2, AND ATERF-5. Functions as activator of GCC box dependent transcription.
AT5G54060	Transferase, transferring glycosyl groups
AT5G54840	GTP binding		GO:15031(protein transport); GO:7264(small GTPase mediated signal transduction)	GO:5525(GTP binding)	GO:8372(cellular component unknown)
AT5G61160	AACT1; transferase		GO:4(biological process unknown)	GO:16740(transferase activity)	GO:8372(cellular component unknown)
down-regulated
AT5G05250	Unknown protein		GO:4(biological process unknown)	GO:5554(molecular function unknown)	GO:5739(mitochondrion)
