# Supplementary material for: Global transcription profiling reveals differential responses to chronic nitrogen stress and putative nitrogen regulatory components in Arabidopsis
Source: BMC Genomics. 2007 Aug 16;8:281. doi: 10.1186/1471-2164-8-281 (PMC1994689; doi:10.1186/1471-2164-8-281)
Supplement: Additional file 3 — The significant gene list under severe N stress. [file 1471-2164-8-281-S3.xls]

## Sheet: Sheet1
Supplemental Table 2 Genes significantly differentially expressed under the severe N-limiting condition
up-regulated
Gene Name	Description	Function	GO biological process	GO molecular function	GO cellular component	Pathways
AT1G01360	Unknown protein				GO:8372(cellular component unknown)
AT1G01420	UDP-glycosyltransferase/ transferase, transferring glycosyl groups		GO:8152(metabolism)	GO:8194(UDP-glycosyltransferase activity); GO:16757(transferase activity, transferring glycosyl groups)	GO:8372(cellular component unknown)
AT1G02470	Unknown protein		GO:4(biological process unknown)	GO:5554(molecular function unknown)	GO:9507(chloroplast)
AT1G02850	Hydrolase, hydrolyzing O-glycosyl compounds		GO:5975(carbohydrate metabolism)	GO:4553(hydrolase activity, hydrolyzing O-glycosyl compounds)	GO:12505(endomembrane system)
AT1G02880	ATP binding / thiamin diphosphokinase		GO:9229(thiamin diphosphate biosynthesis); GO:6772(thiamin metabolism)	GO:5524(ATP binding); GO:4788(thiamin diphosphokinase activity)	GO:8372(cellular component unknown)
AT1G03550	Carrier		GO:15031(protein transport); GO:45045(secretory pathway)	GO:5386(carrier activity)	GO:16021(integral to membrane)
AT1G05010	EFE	Encodes 1-aminocyclopropane-1-carboxylate oxidase	GO:9693(ethylene biosynthesis)	GO:9815(1-aminocyclopropane-1-carboxylate oxidase activity)
AT1G08630	Aldehyde-lyase			GO:16832(aldehyde-lyase activity)	GO:8372(cellular component unknown)
AT1G10070	Branched-chain-amino-acid transaminase/ catalytic		GO:9081(branched chain family amino acid metabolism); GO:8152(metabolism)	GO:4084(branched-chain-amino-acid transaminase activity); GO:3824(catalytic activity)	GO:5739(mitochondrion)
AT1G11700	Unknown protein		GO:4(biological process unknown)	GO:5554(molecular function unknown)	GO:5739(mitochondrion)
AT1G13340	Unknown protein		GO:4(biological process unknown)		GO:5739(mitochondrion)
AT1G13990	Unknown protein		GO:4(biological process unknown)	GO:5554(molecular function unknown)	GO:9507(chloroplast)
AT1G15670	Unknown protein		GO:4(biological process unknown)	GO:5554(molecular function unknown)	GO:8372(cellular component unknown)
AT1G17020	SRG1 (SENESCENCE-RELATED GENE 1); oxidoreductase, acting on paired donors, with incorporation or reduction of molecular oxygen, 2-oxoglutarate as one donor, and incorporation of one atom each of oxygen into both donors	Encodes a novel member of the Fe(II)/ascorbate oxidase gene family; senescence-related gene.	GO:10261(organ senescence (sensu Magnoliophyta))	GO:16682(oxidoreductase activity, acting on diphenols and related substances as donors, oxygen as acceptor)	GO:8372(cellular component unknown)
AT1G17170	ATGSTU24; glutathione transferase	Encodes glutathione transferase belonging to the tau class of GSTs. Naming convention according to Wagner et al. (2002).	GO:9407(toxin catabolism)		GO:5737(cytoplasm)
AT1G17740	Expressed protein;; supported by cDNA: gi 15028272 gb AY046051.1
AT1G21000	Binding		GO:4(biological process unknown)	GO:5488(binding)
AT1G21400	3-methyl-2-oxobutanoate dehydrogenase (2-methylpropanoyl-transferring)/ oxidoreductase, acting on the aldehyde or oxo group of donors, disulfide as acceptor		GO:8152(metabolism)	GO:3863(3-methyl-2-oxobutanoate dehydrogenase (2-methylpropanoyl-transferring) activity); GO:16624(oxidoreductase activity, acting on the aldehyde or oxo group of donors, disulfide as acceptor)	GO:5739(mitochondrion)
AT1G22160	Unknown protein		GO:4(biological process unknown)	GO:5554(molecular function unknown)	GO:5739(mitochondrion)
AT1G26960	DNA binding / transcription factor
AT1G27980	Carboxy-lyase		GO:6520(amino acid metabolism); GO:19752(carboxylic acid metabolism)	GO:16831(carboxy-lyase activity)	GO:8372(cellular component unknown)
AT1G28190	Unknown protein		GO:4(biological process unknown)	GO:5554(molecular function unknown)	GO:8372(cellular component unknown)
AT1G28230	PUP1 (PURINE PERMEASE 1); purine transporter	Encodes a transporter that transports purines,cytokinins and other adenine derivatives. Expressed in the leaf hydathodes where it may be involved in re-uptake of cytokinins during guttation.	GO:16036(cellular response to phosphate starvation); GO:10184(cytokinin transport); GO:6863(purine transport)	GO:5554(molecular function unknown); GO:15211(purine nucleoside transporter activity); GO:5345(purine transporter activity)	GO:8372(cellular component unknown); GO:5887(integral to plasma membrane)
AT1G28570	Carboxylic ester hydrolase/ hydrolase, acting on ester bonds / lipase		GO:6629(lipid metabolism)	GO:16789(carboxylic ester hydrolase activity); GO:16788(hydrolase activity, acting on ester bonds); GO:16298(lipase activity)	GO:12505(endomembrane system)
AT1G28600	Carboxylic ester hydrolase/ hydrolase, acting on ester bonds		GO:6629(lipid metabolism)	GO:16789(carboxylic ester hydrolase activity); GO:16788(hydrolase activity, acting on ester bonds)	GO:12505(endomembrane system)
AT1G28680	Transferase		GO:4(biological process unknown)	GO:16740(transferase activity)	GO:8372(cellular component unknown)
AT1G29050	Unknown protein		GO:4(biological process unknown)		GO:12505(endomembrane system)
AT1G30500	Transcription factor		GO:6355(regulation of transcription, DNA-dependent)	GO:3700(transcription factor activity)	GO:16602(CCAAT-binding factor complex); GO:5634(nucleus)
AT1G32350	Alternative oxidase
AT1G32900	Transferase, transferring glycosyl groups		GO:9058(biosynthesis)	GO:16757(transferase activity, transferring glycosyl groups)	GO:9507(chloroplast)
AT1G34060	Carbon-sulfur lyase			GO:16846(carbon-sulfur lyase activity)	GO:12505(endomembrane system)
AT1G43910	ATP binding / ATPase/ nucleoside-triphosphatase/ nucleotide binding			GO:5524(ATP binding); GO:16887(ATPase activity); GO:17111(nucleoside-triphosphatase activity); GO:166(nucleotide binding)	GO:12505(endomembrane system)
AT1G51760	IAR3 (IAA-ALANINE RESISTANT 3); metallopeptidase	encodes a member of the six Arabidopsis IAA-amino acid conjugate hydrolase subfamily and conjugates and conjugates IAA-Ala in vitro. Gene is expressed most strongly in roots, stems, and flowers.		GO:10179(IAA-Ala conjugate hydrolase activity)
AT1G52880	NAM; transcription factor	Transcription factor with a NAC domain. Homologous to the petunia gene NAM which is required for the development of the shoot. Expressed in the embryo.		GO:3700(transcription factor activity)
AT1G52890	ANAC019; transcription factor		GO:7275(development); GO:9414(response to water deprivation)	GO:3700(transcription factor activity)	GO:8372(cellular component unknown)
AT1G54100	ALDH7B4; aldehyde dehydrogenase/ oxidoreductase	Arabidopsis thaliana mRNA for putative aldehyde dehydrogenase
AT1G55760	Protein binding		GO:4(biological process unknown)	GO:5515(protein binding)	GO:5739(mitochondrion)
AT1G55850	ATCSLE1; cellulose synthase/ transferase, transferring glycosyl groups	encodes a protein similar to cellulose synthase		GO:16759(cellulose synthase activity)
AT1G56650	PAP1 (PRODUCTION OF ANTHOCYANIN PIGMENT 1); DNA binding / transcription factor	Encodes a putative MYB domain containing transcription factor involved in anthocyanin metabolism and radical scavenging.	GO:9718(anthocyanin biosynthesis); GO:46283(anthocyanin metabolism); GO:4(biological process unknown); GO:16036(cellular response to phosphate starvation); GO:6355(regulation of transcription, DNA-dependent); GO:19430(removal of superoxide radicals); GO:9733(response to auxin stimulus); GO:9753(response to jasmonic acid stimulus); GO:9651(response to salt stress); GO:9745(sucrose mediated signali…	GO:3677(DNA binding); GO:3993(acid phosphatase activity); GO:16787(hydrolase activity); GO:4722(protein serine/threonine phosphatase activity); GO:3700(transcription factor activity)	GO:12505(endomembrane system); GO:5634(nucleus)
AT1G57590	Carboxylic ester hydrolase		GO:4(biological process unknown)	GO:16789(carboxylic ester hydrolase activity)
AT1G60730	Aldo-keto reductase/ oxidoreductase			GO:4033(aldo-keto reductase activity); GO:16491(oxidoreductase activity)
AT1G61800	Antiporter/ glucose-6-phosphate transporter		GO:15712(hexose phosphate transport)	GO:15297(antiporter activity); GO:15152(glucose-6-phosphate transporter activity)	GO:9507(chloroplast); GO:16021(integral to membrane)
AT1G62370	Protein binding / ubiquitin-protein ligase/ zinc ion binding			GO:5515(protein binding); GO:8270(zinc ion binding)
AT1G64360	Unknown protein		GO:4(biological process unknown)	GO:5554(molecular function unknown)	GO:8372(cellular component unknown)
AT1G64810	APO1 (ACCUMULATION OF PHOTOSYSTEM ONE 1)	chloroplast APO1
AT1G64970	G-TMT (GAMMA-TOCOPHEROL METHYLTRANSFERASE)	gamma-tocopherol methyltransferase (g-TMT) mRNA, nuclear; mutant has Deficient in alpha and beta tocopherol; Accumulates gamma tocopherol in leaves	GO:10189(vitamin E biosynthesis)	GO:50342(tocopherol O-methyltransferase activity)	GO:9507(chloroplast)
AT1G66390	PAP2 (PRODUCTION OF ANTHOCYANIN PIGMENT 2); DNA binding / transcription factor	production of anthocyanin pigment 2 protein (PAP2) mRNA,	GO:9733(response to auxin stimulus)
AT1G66570	Carbohydrate transporter/ sugar porter		GO:15770(sucrose transport); GO:6810(transport)	GO:15144(carbohydrate transporter activity); GO:5351(sugar porter activity)	GO:16021(integral to membrane); GO:5887(integral to plasma membrane); GO:16020(membrane)
AT1G66690	S-adenosylmethionine-dependent methyltransferase		GO:4(biological process unknown)	GO:8757(S-adenosylmethionine-dependent methyltransferase activity)	GO:8372(cellular component unknown)
AT1G67360	Unknown protein		GO:4(biological process unknown)	GO:5554(molecular function unknown)	GO:12505(endomembrane system)
AT1G67810	Unknown protein		GO:4(biological process unknown)	GO:5554(molecular function unknown)	GO:9507(chloroplast)
AT1G67850	Unknown protein		GO:4(biological process unknown)	GO:5554(molecular function unknown)	GO:8372(cellular component unknown)
AT1G67940	ATNAP3	member of NAP subfamily		GO:5215(transporter activity)
AT1G68470	Catalytic		GO:4(biological process unknown)	GO:3824(catalytic activity)	GO:16020(membrane)
AT1G69270	RPK1 (RECEPTOR-LIKE PROTEIN KINASE 1); kinase	RPK1 is a leucine-rich receptor-like kinase located in the plasma membrane which is upregulated by abscisic acid, dehydration, high salt, low temperature, but not by other plant hormones. RPK1 knock-out and antisense plants show an ABA-insensitive phenotype. RPK1 plays a role in ABA-controlled cell proliferation and is a regulator of the ABA signal transduction pathway. Overexpression of the LRR …	GO:9738(abscisic acid mediated signaling)	GO:5515(protein binding); GO:4702(receptor signaling protein serine/threonine kinase activity)	GO:5886(plasma membrane)
AT1G69490	NAP (NAC-LIKE, ACTIVATED BY AP3/PI); transcription factor	Member of NAC gene family, expressed in floral primordia and upregulated by AP3 and PI.	GO:9908(flower development); GO:9825(multidimensional cell growth)
AT1G69870	Transporter		GO:6857(oligopeptide transport)	GO:5215(transporter activity)	GO:16020(membrane)
AT1G70000	Nucleic acid binding / transcription factor		GO:45449(regulation of transcription); GO:9737(response to abscisic acid stimulus); GO:9733(response to auxin stimulus); GO:46686(response to cadmium ion); GO:9723(response to ethylene stimulus); GO:9739(response to gibberellic acid stimulus); GO:9753(response to jasmonic acid stimulus); GO:9751(response to salicylic acid stimulus); GO:9651(response to salt stress)	GO:3676(nucleic acid binding); GO:3700(transcription factor activity)	GO:5634(nucleus)
AT1G70810	Unknown protein		GO:4(biological process unknown)	GO:5554(molecular function unknown)	GO:5739(mitochondrion)
AT1G72770	HAB1; catalytic/ protein phosphatase type 2C/ protein serine/threonine phosphatase	mutant has ABA hypersensitive inhibition of seed germination; Protein Phosphatase 2C
AT1G73040	Unknown protein		GO:4(biological process unknown)	GO:5554(molecular function unknown)	GO:8372(cellular component unknown)
AT1G73330	ATDR4	encodes a plant-specific protease inhibitor-like protein whose transcript level in root disappears in response to progressive drought stress. The decrease in transcript level is independent from abscisic acid level.	GO:9737(response to abscisic acid stimulus); GO:9414(response to water deprivation)	GO:30414(protease inhibitor activity)
AT1G73500	ATMKK9; kinase	member of MAP Kinase Kinase		GO:4708(MAP kinase kinase activity)
AT1G73810	Unknown protein		GO:4(biological process unknown)	GO:5554(molecular function unknown)	GO:8372(cellular component unknown)
AT1G74810	Anion exchanger		GO:6820(anion transport)	GO:15380(anion exchanger activity)	GO:16020(membrane)
AT1G76680	OPR1; 12-oxophytodienoate reductase	one of two closely related 12-oxophytodienoic acid reductases. Involved in jasmonic acid biosynthesis. Up-regulated by senescence and jasmonic acid.	GO:9695(jasmonic acid biosynthesis); GO:10150(leaf senescence); GO:6629(lipid metabolism); GO:9751(response to salicylic acid stimulus)	GO:16629(12-oxophytodienoate reductase activity)	GO:8372(cellular component unknown)
AT1G76690	OPR2; 12-oxophytodienoate reductase	Encodes one of two closely related 12-oxophytodienoic acid reductases.			GO:8372(cellular component unknown)
AT1G76980	Unknown protein		GO:4(biological process unknown)	GO:5554(molecular function unknown)	GO:9507(chloroplast)
AT1G76990	ACR3			GO:16597(amino acid binding)	GO:5829(cytosol)
AT1G77450	ANAC032; transcription factor		GO:7275(development); GO:45449(regulation of transcription)	GO:3700(transcription factor activity)	GO:8372(cellular component unknown)
AT1G77920	Calmodulin binding / transcription factor		GO:6355(regulation of transcription, DNA-dependent)	GO:5516(calmodulin binding); GO:3700(transcription factor activity)	GO:5634(nucleus)
AT1G80130	Unknown protein		GO:4(biological process unknown)	GO:5554(molecular function unknown)	GO:9507(chloroplast)
AT1G80300	ATP:ADP antiporter		GO:6810(transport)	GO:5471(ATP:ADP antiporter activity)	GO:9507(chloroplast); GO:16021(integral to membrane)
AT2G02370	Unknown protein		GO:4(biological process unknown)	GO:5554(molecular function unknown)	GO:8372(cellular component unknown)
AT2G03530	UPS2	Mediate high-affinity uracil and 5-FU (a toxic uracil analogue) transport when expressed in yeast and Xenopus oocytes.Involved in allantoin transport.
AT2G15480	UDP-glycosyltransferase/ transferase, transferring glycosyl groups
AT2G15490	UDP-glycosyltransferase/ transferase, transferring glycosyl groups			GO:8194(UDP-glycosyltransferase activity)	GO:12505(endomembrane system)
AT2G16890	UDP-glycosyltransferase/ transferase, transferring hexosyl groups		GO:8152(metabolism)	GO:8194(UDP-glycosyltransferase activity); GO:16757(transferase activity, transferring glycosyl groups); GO:16758(transferase activity, transferring hexosyl groups)	GO:12505(endomembrane system)
AT2G17290	CPK6 (CALCIUM-DEPENDENT PROTEIN KINASE 6); ATP binding / calcium ion binding / calcium- and calmodulin-dependent protein kinase/ kinase/ protein kinase/ protein serine/threonine kinase/ protein-tyrosine kinase	member of Calcium Dependent Protein Kinase			GO:16020(membrane)
AT2G17710	Unknown protein		GO:4(biological process unknown)	GO:5554(molecular function unknown)	GO:8372(cellular component unknown)
AT2G18230	Inorganic diphosphatase/ magnesium ion binding / pyrophosphatase		GO:8152(metabolism); GO:6796(phosphate metabolism)	GO:4427(inorganic diphosphatase activity); GO:287(magnesium ion binding); GO:16462(pyrophosphatase activity)	GO:5737(cytoplasm); GO:16020(membrane)
AT2G19810	Nucleic acid binding / transcription factor		GO:45449(regulation of transcription)	GO:3676(nucleic acid binding); GO:3700(transcription factor activity)
AT2G21590	APL4; glucose-1-phosphate adenylyltransferase	Encodes the large subunit of ADP-glucose pyrophosphorylase, the enzyme which catalyzes the first and limiting step in starch biosynthesis. The large subunit plays a regulatory role whereas the small subunit (ApS) is the catalytic isoform. Four isoforms of the large subunit (ApL1-4) have been described.	GO:19252(starch biosynthesis)	GO:8878(glucose-1-phosphate adenylyltransferase activity)	GO:10170(glucose-1-phosphate adenylyltransferase complex)
AT2G21650	DNA binding / transcription factor		GO:6355(regulation of transcription, DNA-dependent)	GO:3677(DNA binding); GO:3700(transcription factor activity)	GO:5634(nucleus)
AT2G22240	Inositol-3-phosphate synthase		GO:6021(myo-inositol biosynthesis); GO:8654(phospholipid biosynthesis)	GO:4512(inositol-3-phosphate synthase activity)	GO:8372(cellular component unknown)
AT2G29350	SAG13; oxidoreductase	senescence-associated gene SAG13 encoding a short-chain alcohol dehydrogenase	GO:7568(aging)	GO:4022(alcohol dehydrogenase activity)
AT2G29370	Oxidoreductase		GO:8152(metabolism)	GO:16491(oxidoreductase activity)
AT2G29420	ATGSTU7 (GLUTATHIONE S-TRANSFERASE 25); glutathione transferase	Encodes glutathione transferase belonging to the tau class of GSTs. Naming convention according to Wagner et al. (2002).	GO:9751(response to salicylic acid stimulus); GO:9407(toxin catabolism)	GO:4364(glutathione transferase activity)	GO:5737(cytoplasm)
AT2G29460	ATGSTU4 (GLUTATHIONE S-TRANSFERASE 22); glutathione transferase	Encodes glutathione transferase belonging to the tau class of GSTs. Naming convention according to Wagner et al. (2002).	GO:9407(toxin catabolism)		GO:5737(cytoplasm)	KEGG pathway: Glutathione metabolism 00480; KEGG pathway: Metabolism of xenobiotics by cytochrome P450 00980
AT2G29670	Unknown protein		GO:6396(RNA processing)		GO:9507(chloroplast); GO:5622(intracellular)
AT2G30140	UDP-glycosyltransferase/ transferase, transferring glycosyl groups / transferase, transferring hexosyl groups		GO:8152(metabolism)	GO:8194(UDP-glycosyltransferase activity); GO:16757(transferase activity, transferring glycosyl groups); GO:16758(transferase activity, transferring hexosyl groups)	GO:8372(cellular component unknown)
AT2G31230	ATERF15; DNA binding / transcription factor/ transcriptional activator	encodes a member of the ERF (ethylene response factor) subfamily B-3 of ERF/AP2 transcription factor family. The protein contains one AP2 domain. There are 18 members in this subfamily including ATERF-1, ATERF-2, AND ATERF-5.	GO:9873(ethylene mediated signaling pathway); GO:6355(regulation of transcription, DNA-dependent)	GO:3677(DNA binding); GO:3700(transcription factor activity); GO:16563(transcriptional activator activity)	GO:5634(nucleus)
AT2G34660	ATMRP2 (MULTIDRUG RESISTANCE-ASSOCIATED PROTEIN 2); ATPase, coupled to transmembrane movement of substances	encodes a multidrug resistance-associated protein that is MgATP-energized glutathione S-conjugate pump		GO:42626(ATPase activity, coupled to transmembrane movement of substances)
AT2G34720	Transcription factor		GO:6355(regulation of transcription, DNA-dependent)	GO:3700(transcription factor activity)	GO:16602(CCAAT-binding factor complex); GO:5634(nucleus)
AT2G34960	CAT5 (CATIONIC AMINO ACID TRANSPORTER 5); cationic amino acid transporter	Arabidopsis thaliana amino acid permease family protein (At2g34960)
AT2G35940	BLH1 (BEL1-like homeodomain 1)	AF353094 Arabidopsis thaliana BEL1-like homeodomain 1 (BLH1) mRNA, complete cds
AT2G36380	ATPase, coupled to transmembrane movement of substances
AT2G36750	UGT72C1; UDP-glycosyltransferase/ transferase, transferring glycosyl groups		GO:8152(metabolism)	GO:8194(UDP-glycosyltransferase activity); GO:16757(transferase activity, transferring glycosyl groups)	GO:12505(endomembrane system)
AT2G36800	DOGT1 (DON-GLUCOSYLTRANSFERASE); UDP-glycosyltransferase/ transferase, transferring glycosyl groups	DON-GlucosylTransferase	GO:16131(brassinosteroid metabolism)	GO:46527(glucosyltransferase activity)
AT2G36970	UDP-glycosyltransferase/ transferase, transferring glycosyl groups		GO:8152(metabolism)	GO:8194(UDP-glycosyltransferase activity); GO:16757(transferase activity, transferring glycosyl groups)	GO:12505(endomembrane system)
AT2G37040	PAL1; phenylalanine ammonia-lyase	encodes a protein similar to phenylalanine ammonia-lyase	GO:6952(defense response); GO:9699(phenylpropanoid biosynthesis); GO:6979(response to oxidative stress); GO:9611(response to wounding)	GO:45548(phenylalanine ammonia-lyase activity)	GO:5737(cytoplasm)	KEGG pathway: Alkaloid biosynthesis II 00960; KEGG pathway: Nitrogen metabolism 00910; KEGG pathway: Phenylalanine metabolism 00360; KEGG pathway: Tyrosine metabolism 00350
AT2G37760	Oxidoreductase			GO:16491(oxidoreductase activity)
AT2G37770	Oxidoreductase			GO:16491(oxidoreductase activity)
AT2G38380	Peroxidase		GO:6979(response to oxidative stress)	GO:4601(peroxidase activity)	GO:12505(endomembrane system)
AT2G38390	Peroxidase		GO:6979(response to oxidative stress)	GO:4601(peroxidase activity)	GO:12505(endomembrane system)
AT2G38790	Unknown protein		GO:4(biological process unknown)	GO:5554(molecular function unknown)	GO:8372(cellular component unknown)
AT2G39050	Unknown protein		GO:4(biological process unknown)	GO:5554(molecular function unknown)	GO:8372(cellular component unknown)
AT2G43500	Transcription factor		GO:45449(regulation of transcription)	GO:3700(transcription factor activity)	GO:8372(cellular component unknown)
AT2G43510	ATTI1	Encodes putative trypsin inbitor protein which may function in defense against herbivory.	GO:6952(defense response)	GO:30304(trypsin inhibitor activity)
AT2G46270	GBF3 (G-BOX BINDING FACTOR 3); transcription factor	G-box factor 3 mRNA, complete cds	GO:9737(response to abscisic acid stimulus)	GO:43565(sequence-specific DNA binding)	GO:5829(cytosol)
AT2G47880	Arsenate reductase (glutaredoxin)/ electron transporter/ thiol-disulfide exchange intermediate		GO:45454(cell redox homeostasis); GO:6118(electron transport)	GO:8794(arsenate reductase (glutaredoxin) activity); GO:9055(electron carrier activity); GO:15035(protein disulfide oxidoreductase activity); GO:30508(thiol-disulfide exchange intermediate activity)	GO:12505(endomembrane system)
AT3G01970	WRKY45; transcription factor	member of WRKY Transcription Factor; Group I		GO:3700(transcription factor activity)
AT3G03470	CYP89A9; heme binding / iron ion binding / monooxygenase/ oxygen binding	member of CYP89A
AT3G03870	Unknown protein		GO:4(biological process unknown)	GO:5554(molecular function unknown)	GO:8372(cellular component unknown)
AT3G05690	HAP2B; transcription factor	Encodes a subunit of CCAAT-binding complex, binds to CCAAT box motif present in some plant promoter sequences. One of three members of this class (HAP2A, HAP2B, HAP2C), it is expressed in vegetative and reproductive tissues.	GO:6355(regulation of transcription, DNA-dependent)	GO:3700(transcription factor activity)	GO:16602(CCAAT-binding factor complex)
AT3G07380	Unknown protein		GO:4(biological process unknown)	GO:5554(molecular function unknown)	GO:12505(endomembrane system)
AT3G09270	ATGSTU8; glutathione transferase	Encodes glutathione transferase belonging to the tau class of GSTs. Naming convention according to Wagner et al. (2002).	GO:9407(toxin catabolism)		GO:5737(cytoplasm)
AT3G12580	HSP70; ATP binding		GO:6457(protein folding); GO:9408(response to heat); GO:9615(response to virus)	GO:5524(ATP binding)	GO:5829(cytosol)
AT3G13620	Cationic amino acid transporter		GO:6865(amino acid transport); GO:6810(transport)	GO:15326(cationic amino acid transporter activity)	GO:16020(membrane)
AT3G15510	ATNAC2; transcription factor	AB049071 Arabidopsis thaliana AtNAC2 mRNA, complete cds		GO:3700(transcription factor activity)	GO:8372(cellular component unknown)
AT3G19660	Unknown protein		GO:4(biological process unknown)	GO:5554(molecular function unknown)	GO:8372(cellular component unknown)
AT3G21520	Unknown protein		GO:4(biological process unknown)	GO:5554(molecular function unknown)	GO:8372(cellular component unknown)
AT3G21560	UDP-glycosyltransferase/ transferase, transferring hexosyl groups		GO:8152(metabolism)	GO:8194(UDP-glycosyltransferase activity); GO:16758(transferase activity, transferring hexosyl groups)
AT3G22370	AOX1A; alternative oxidase	Encodes an isoform of alternative oxidase that is expressed in rosettes, flowers, and root. Regulated through transcriptional control and by pyruvate.	GO:45333(cellular respiration); GO:9409(response to cold)	GO:9916(alternative oxidase activity)	GO:5739(mitochondrion)
AT3G22840	ELIP1 (EARLY LIGHT-INDUCABLE PROTEIN); chlorophyll binding	Encodes an early light-inducible protein.	GO:9409(response to cold)
AT3G23790	Catalytic		GO:8152(metabolism)	GO:3824(catalytic activity)	GO:9507(chloroplast)
AT3G26830	PAD3 (PHYTOALEXIN DEFICIENT 3); oxygen binding	Mutations in pad3 are defective in biosynthesis of the indole derived phytoalexin camalexin.Encodes a putative cytochrome P450 monooxygenase.	GO:9700(indole phytoalexin biosynthesis)	GO:4497(monooxygenase activity)		KEGG pathway: Ascorbate and aldarate metabolism 00053; KEGG pathway: Fluorene degradation 00628; KEGG pathway: Limonene and pinene degradation 00903; KEGG pathway: Stilbene, coumarine and lignin biosynthesis 00940; KEGG pathway: gamma-Hexachlorocyclohexane degradation 00361
AT3G26840	Catalytic			GO:3824(catalytic activity)
AT3G27210	Unknown protein			GO:5554(molecular function unknown)	GO:9507(chloroplast)
AT3G28270	Unknown protein		GO:4(biological process unknown)	GO:5554(molecular function unknown)	GO:8372(cellular component unknown)
AT3G29035	ANAC059; transcription factor		GO:7275(development)	GO:3700(transcription factor activity)	GO:5634(nucleus)
AT3G29590	Transferase		GO:4(biological process unknown)	GO:16740(transferase activity)	GO:8372(cellular component unknown)
AT3G32980	Peroxidase		GO:6979(response to oxidative stress)	GO:4601(peroxidase activity)	GO:12505(endomembrane system)
AT3G44970	Heme binding / iron ion binding / monooxygenase/ oxygen binding		GO:6118(electron transport)	GO:20037(heme binding); GO:5506(iron ion binding); GO:4497(monooxygenase activity); GO:19825(oxygen binding)	GO:12505(endomembrane system)
AT3G45290	MLO3; calmodulin binding	AF369564 Arabidopsis thaliana membrane protein Mlo3 mRNA, complete cds
AT3G48020	Unknown protein		GO:4(biological process unknown)	GO:5554(molecular function unknown)	GO:9507(chloroplast)
AT3G49160	Pyruvate kinase		GO:6096(glycolysis)	GO:4743(pyruvate kinase activity)	GO:8372(cellular component unknown)
AT3G49210	Unknown protein		GO:4(biological process unknown)	GO:5554(molecular function unknown)	GO:8372(cellular component unknown)
AT3G50280	Transferase		GO:4(biological process unknown)	GO:16740(transferase activity)	GO:8372(cellular component unknown)
AT3G50740	UDP-glycosyltransferase/ transferase, transferring glycosyl groups
AT3G50910	Unknown protein		GO:4(biological process unknown)	GO:5554(molecular function unknown)	GO:8372(cellular component unknown)
AT3G50970	XERO2	Arabidopsis thaliana dehydrin (Xero 2)
AT3G51240	F3H (TRANSPARENT TESTA 6); naringenin 3-dioxygenase	Encodes flavanone 3-hydroxylase that is coordinately expressed with chalcone synthase and chalcone isomerases. Regulates flavonoid biosynthesis.	GO:9813(flavonoid biosynthesis); GO:10224(response to UV-B)		GO:8372(cellular component unknown)
AT3G52180	Phosphoprotein phosphatase/ protein tyrosine/serine/threonine phosphatase		GO:6470(protein amino acid dephosphorylation)	GO:8138(protein tyrosine/serine/threonine phosphatase activity)
AT3G52710	Unknown protein		GO:4(biological process unknown)	GO:5554(molecular function unknown)	GO:8372(cellular component unknown)
AT3G53980	Lipid binding		GO:6869(lipid transport)	GO:8289(lipid binding)	GO:12505(endomembrane system)
AT3G54680	Unknown protein		GO:4(biological process unknown)	GO:5554(molecular function unknown)	GO:9507(chloroplast)
AT3G54950	Unknown protein
AT3G55120	TT5 (TRANSPARENT TESTA 5); chalcone isomerase	Catalyzes the conversion of chalcones into flavanones. Required for the accumulation of purple anthocyanins in leaves and stems.	GO:9813(flavonoid biosynthesis); GO:9411(response to UV); GO:10224(response to UV-B)	GO:45430(chalcone isomerase activity)	GO:5783(endoplasmic reticulum); GO:42406(extrinsic to endoplasmic reticulum membrane); GO:5634(nucleus); GO:9705(vacuolar membrane (sensu Magnoliophyta))
AT3G57680	Protein binding / serine-type peptidase		GO:7242(intracellular signaling cascade); GO:6508(proteolysis)	GO:5515(protein binding); GO:8236(serine-type peptidase activity)	GO:9543(thylakoid lumen (sensu Viridiplantae))
AT3G58550	Lipid binding		GO:6869(lipid transport)	GO:8289(lipid binding)	GO:31225(anchored to membrane)
AT3G59010	Pectinesterase		GO:42545(cell wall modification)	GO:30599(pectinesterase activity)	GO:5618(cell wall); GO:9505(cell wall (sensu Magnoliophyta)); GO:12505(endomembrane system)
AT3G59580	Transcription factor			GO:3700(transcription factor activity)
AT3G61890	ATHB-12; transcription factor	Encodes a homeobox domain-leucine zipper protein Loss of function mutant has abnormally shaped leaves and stems.	GO:9737(response to abscisic acid stimulus); GO:6970(response to osmotic stress); GO:9651(response to salt stress)	GO:16563(transcriptional activator activity)	GO:5634(nucleus)
AT3G61990	O-methyltransferase/ S-adenosylmethionine-dependent methyltransferase			GO:8171(O-methyltransferase activity)	GO:5829(cytosol)
AT3G63380	Calcium-transporting ATPase/ calmodulin binding		GO:6816(calcium ion transport); GO:6812(cation transport); GO:8152(metabolism); GO:15992(proton transport)	GO:5388(calcium-transporting ATPase activity); GO:5516(calmodulin binding)	GO:16020(membrane); GO:5739(mitochondrion)
AT4G01060	DNA binding / transcription factor		GO:6355(regulation of transcription, DNA-dependent); GO:9737(response to abscisic acid stimulus); GO:9753(response to jasmonic acid stimulus); GO:9751(response to salicylic acid stimulus); GO:9651(response to salt stress)	GO:3677(DNA binding); GO:3700(transcription factor activity)	GO:9507(chloroplast); GO:5634(nucleus)
AT4G01070	UDP-glucosyltransferase/ UDP-glycosyltransferase/ transferase, transferring glycosyl groups	the glycosyltransferase (UGT72B1) is involved in metabolizing xenobiotica (chloroaniline and chlorophenole). Comparison between wild type and knock-out mutant demonstrates the central role of this gene for metabolizing chloroaniline but significantly less for chlorophenole. The glucosyltransferase preferred UDP-xylose over UDP-glucose indicating its (additional) functioning as a xylosyltransferas…	GO:9636(response to toxin); GO:42178(xenobiotic catabolism); GO:6805(xenobiotic metabolism)	GO:35251(UDP-glucosyltransferase activity); GO:8194(UDP-glycosyltransferase activity); GO:16757(transferase activity, transferring glycosyl groups)
AT4G04490	Kinase		GO:6468(protein amino acid phosphorylation)	GO:16301(kinase activity)	GO:12505(endomembrane system)
AT4G04620	Microtubule binding		GO:6914(autophagy)	GO:8017(microtubule binding)
AT4G05590	Unknown protein		GO:4(biological process unknown)	GO:5554(molecular function unknown)	GO:5739(mitochondrion)
AT4G08770	Peroxidase		GO:6979(response to oxidative stress)	GO:4601(peroxidase activity)	GO:12505(endomembrane system)
AT4G09020	ATISA3/ISA3; alpha-amylase/ hydrolase, hydrolyzing O-glycosyl compounds
AT4G09750	Oxidoreductase		GO:8152(metabolism)	GO:16491(oxidoreductase activity)	GO:5739(mitochondrion)
AT4G10960	NAD binding / UDP-glucose 4-epimerase/ catalytic
AT4G12290	Copper ion binding			GO:5507(copper ion binding)
AT4G12300	CYP706A4; heme binding / iron ion binding / monooxygenase/ oxygen binding	member of CYP706A
AT4G13180	Oxidoreductase		GO:8152(metabolism)	GO:16491(oxidoreductase activity)	GO:5739(mitochondrion)	KEGG pathway: Fatty acid biosynthesis 00061
AT4G14020	Unknown protein		GO:4(biological process unknown)	GO:5554(molecular function unknown)	GO:8372(cellular component unknown)
AT4G14100	Transferase, transferring glycosyl groups		GO:4(biological process unknown)	GO:16757(transferase activity, transferring glycosyl groups)	GO:12505(endomembrane system)
AT4G15440	HPL1 (HYDROPEROXIDE LYASE 1); heme binding / iron ion binding / monooxygenase	Encodes a hydroperoxide lyase. Also a member of the CYP74B cytochrome p450 family.	GO:6631(fatty acid metabolism)
AT4G15490	UDP-glycosyltransferase/ transferase, transferring glycosyl groups		GO:8152(metabolism)	GO:8194(UDP-glycosyltransferase activity); GO:16757(transferase activity, transferring glycosyl groups)	GO:8372(cellular component unknown)
AT4G15530	ATP binding / kinase/ transferase, transferring phosphorus-containing groups		GO:16310(phosphorylation)	GO:5524(ATP binding); GO:16301(kinase activity); GO:16772(transferase activity, transferring phosphorus-containing groups)
AT4G15610	Unknown protein		GO:4(biological process unknown)	GO:5554(molecular function unknown)	GO:8372(cellular component unknown)
AT4G17030	ATEXLB1 (ARABIDOPSIS THALIANA EXPANSIN-LIKE B1)	EXPANSIN-RELATED. Naming convention from the Expansin Working Group (Kende et al, 2004. Plant Mol Bio)
AT4G17670	Unknown protein		GO:4(biological process unknown)	GO:5554(molecular function unknown)	GO:8372(cellular component unknown)
AT4G18010	IP5PII (INOSITOL POLYPHOSPHATE 5-PHOSPHATASE II); inositol or phosphatidylinositol phosphatase/ inositol-polyphosphate 5-phosphatase	inositol polyphosphate 5-phosphatase II (IP5PII) mRNA,
AT4G19390	Unknown protein		GO:4(biological process unknown)	GO:5554(molecular function unknown)	GO:9507(chloroplast)
AT4G21930	Unknown protein		GO:4(biological process unknown)	GO:5554(molecular function unknown)	GO:8372(cellular component unknown)
AT4G22270	Unknown protein		GO:4(biological process unknown)	GO:5554(molecular function unknown)	GO:8372(cellular component unknown)
AT4G22870	Unknown protein				GO:8372(cellular component unknown)	KEGG pathway: Flavonoid biosynthesis 00941
AT4G22880	LDOX (TANNIN DEFICIENT SEED 4)	encodes leucoanthocyanidin dioxygenase, which is involved in proanthocyanin biosynthesis. Mutant analysis suggests that this gene is also involved in vacuole formation.	GO:10023(proanthocyanidin biosynthesis); GO:7033(vacuole organization and biogenesis)	GO:45432(leucoanthocyanidin dioxygenase activity)	GO:8372(cellular component unknown)	KEGG pathway: Flavonoid biosynthesis 00941
AT4G22920	Unknown protein		GO:4(biological process unknown)	GO:5554(molecular function unknown)	GO:9507(chloroplast)
AT4G23010	Unknown protein
AT4G23990	ATCSLG3; transferase/ transferase, transferring glycosyl groups	encodes a protein similar to cellulose synthase		GO:16759(cellulose synthase activity)
AT4G24000	ATCSLG2; transferase/ transferase, transferring glycosyl groups	encodes a protein similar to cellulose synthase		GO:16759(cellulose synthase activity)
AT4G26950	Unknown protein		GO:4(biological process unknown)	GO:5554(molecular function unknown)	GO:8372(cellular component unknown)
AT4G27300	ATP binding / carbohydrate binding / kinase/ protein kinase/ protein serine/threonine kinase/ protein-tyrosine kinase/ sugar binding		GO:6468(protein amino acid phosphorylation)	GO:5524(ATP binding); GO:30246(carbohydrate binding); GO:16301(kinase activity); GO:4672(protein kinase activity); GO:4674(protein serine/threonine kinase activity); GO:4713(protein-tyrosine kinase activity); GO:5529(sugar binding)	GO:12505(endomembrane system)
AT4G27560	Transferase, transferring glycosyl groups			GO:16757(transferase activity, transferring glycosyl groups)	GO:8372(cellular component unknown)
AT4G27830	Hydrolase, hydrolyzing O-glycosyl compounds		GO:5975(carbohydrate metabolism)	GO:4553(hydrolase activity, hydrolyzing O-glycosyl compounds)	GO:12505(endomembrane system)
AT4G28490	HAESA (RECEPTOR-LIKE PROTEIN KINASE 5); ATP binding / kinase/ protein serine/threonine kinase	member of Receptor kinase-like protein family
AT4G30270	MERI5B; hydrolase, acting on glycosyl bonds / hydrolase, hydrolyzing O-glycosyl compounds	encodes a protein similar to endo xyloglucan transferase in sequence. It is also very similar to BRU1 in soybean, which is involved in brassinosteroid response.
AT4G30470	Cinnamoyl-CoA reductase		GO:9809(lignin biosynthesis)	GO:16621(cinnamoyl-CoA reductase activity)	GO:8372(cellular component unknown)
AT4G31860	Catalytic/ protein phosphatase type 2C			GO:3824(catalytic activity); GO:15071(protein phosphatase type 2C activity)
AT4G32940	GAMMA-VPE; cysteine-type endopeptidase/ legumain	Encodes a vacuolar processing enzyme belonging to a novel group of cysteine proteinases that is expressed in vegetative organs and is upregulated in association with various types of cell death and under stressed conditions.	GO:6624(vacuolar protein processing or maturation)	GO:30693(caspase activity)	GO:323(lytic vacuole)
AT4G33040	Electron transporter/ thiol-disulfide exchange intermediate		GO:45454(cell redox homeostasis); GO:6118(electron transport)	GO:9055(electron carrier activity); GO:15035(protein disulfide oxidoreductase activity); GO:30508(thiol-disulfide exchange intermediate activity)	GO:8372(cellular component unknown)
AT4G33540	Catalytic		GO:8152(metabolism)	GO:3824(catalytic activity)	GO:9507(chloroplast)
AT4G34130
AT4G34230	CAD5 (CINNAMYL ALCOHOL DEHYDROGENASE 5)	Encodes a catalytically active cinnamyl alcohol dehydrogenase which uses p-coumaryl aldehyde as a preferred substrate. It can also use sinapyl, caffeyl, coniferyl and d-hydroxyconiferyl aldehydes as substrates.	GO:9809(lignin biosynthesis)		GO:8372(cellular component unknown)
AT4G34590	GBF6; DNA binding / transcription factor	transcription factor GBF6 (GBF6) mRNA, complete cds	GO:9744(response to sucrose stimulus)	GO:3700(transcription factor activity)
AT4G34860	Beta-fructofuranosidase			GO:4564(beta-fructofuranosidase activity)	GO:8372(cellular component unknown)
AT4G36640	Transporter		GO:6810(transport)	GO:5215(transporter activity)	GO:5622(intracellular)
AT4G38060	Unknown protein		GO:4(biological process unknown)	GO:5554(molecular function unknown)	GO:5739(mitochondrion)
AT4G38540	Monooxygenase		GO:6118(electron transport); GO:8152(metabolism)	GO:4497(monooxygenase activity)
AT4G39210	APL3	Encodes the large subunit of ADP-Glucose Pyrophosphorylase which catalyzes the first, rate limiting step in starch biosynthesis. The large subunit plays a regulatory role whereas the small subunit (ApS) is the catalytic isoform. Four isoforms (ApL1-4) have been identified. ApL3 is the major large subunit isoform present in inflorescences, fruits and roots.	GO:19252(starch biosynthesis)	GO:8878(glucose-1-phosphate adenylyltransferase activity)	GO:8372(cellular component unknown)
AT5G01520	Protein binding / zinc ion binding			GO:5515(protein binding); GO:8270(zinc ion binding)
AT5G01600	ATFER1; ferric iron binding	Encodes a ferretin protein that is targeted to the chloroplast. Member of a Ferritin gene family. Gene expression is induced in response to iron overload and by nitric oxide.	GO:9617(response to bacteria); GO:42542(response to hydrogen peroxide); GO:10039(response to iron ion)	GO:5506(iron ion binding)	GO:9507(chloroplast)
AT5G02580	Unknown protein		GO:4(biological process unknown)	GO:5554(molecular function unknown)	GO:8372(cellular component unknown)
AT5G03210	Unknown protein		GO:4(biological process unknown)	GO:5554(molecular function unknown)	GO:12505(endomembrane system)
AT5G03630	Disulfide oxidoreductase/ oxidoreductase		GO:6118(electron transport)	GO:16656(monodehydroascorbate reductase (NADH) activity)	GO:5829(cytosol)
AT5G04340	C2H2; nucleic acid binding / transcription factor/ zinc ion binding	putative c2h2 zinc finger transcription factor mRNA,
AT5G05270	Unknown protein			GO:5554(molecular function unknown)	GO:8372(cellular component unknown)
AT5G05340	Peroxidase		GO:6979(response to oxidative stress)	GO:4601(peroxidase activity)	GO:12505(endomembrane system)
AT5G07010	Sulfotransferase		GO:4(biological process unknown)	GO:8146(sulfotransferase activity)	GO:8372(cellular component unknown)
AT5G08170	EMB1873; agmatine deiminase		GO:9793(embryonic development (sensu Magnoliophyta)); GO:6596(polyamine biosynthesis)	GO:47632(agmatine deiminase activity)	GO:8372(cellular component unknown)
AT5G09530	Unknown protein		GO:4(biological process unknown)		GO:12505(endomembrane system)
AT5G09540	Heat shock protein binding / unfolded protein binding		GO:6457(protein folding)	GO:31072(heat shock protein binding)	GO:8372(cellular component unknown)
AT5G11930	Electron transporter/ thiol-disulfide exchange intermediate		GO:45454(cell redox homeostasis); GO:6118(electron transport)	GO:9055(electron carrier activity); GO:15035(protein disulfide oxidoreductase activity); GO:30508(thiol-disulfide exchange intermediate activity)	GO:9507(chloroplast)
AT5G13750	Tetracycline:hydrogen antiporter/ transporter		GO:15904(tetracycline transport); GO:6810(transport)	GO:15520(tetracycline:hydrogen antiporter activity); GO:5215(transporter activity)	GO:16021(integral to membrane); GO:5739(mitochondrion)
AT5G13800	Catalytic/ hydrolase			GO:16787(hydrolase activity)	GO:9507(chloroplast)
AT5G13930	CHS (CHALCONE SYNTHASE); naringenin-chalcone synthase	Participates in the biosynthesis pathway of all flavonoids. Metabolism of defense and communication. Transcriptionally regulated by light and by MYB12. Required for the accumulation of purple anthocyanins in leaves and stems. Involved in the regulation of auxin transport.	GO:9926(auxin polar transport); GO:9715(chalcone biosynthesis); GO:9813(flavonoid biosynthesis); GO:31540(regulation of anthocyanin biosynthesis); GO:10224(response to UV-B); GO:9629(response to gravity); GO:9753(response to jasmonic acid stimulus); GO:6979(response to oxidative stress); GO:9611(response to wounding)	GO:16210(naringenin-chalcone synthase activity)	GO:5783(endoplasmic reticulum); GO:5634(nucleus); GO:9705(vacuolar membrane (sensu Magnoliophyta))
AT5G14640	ATP binding / protein kinase/ protein serine/threonine kinase/ protein-tyrosine kinase		GO:6468(protein amino acid phosphorylation)	GO:5524(ATP binding); GO:4672(protein kinase activity); GO:4674(protein serine/threonine kinase activity); GO:4713(protein-tyrosine kinase activity)	GO:8372(cellular component unknown)
AT5G15500	Protein binding		GO:4(biological process unknown)	GO:5515(protein binding)	GO:12505(endomembrane system)
AT5G16570	GLN1;4; glutamate-ammonia ligase	Encodes cytosolic glutamine synthase.	GO:42128(nitrate assimilation)	GO:4356(glutamate-ammonia ligase activity)	GO:5829(cytosol)
AT5G17050	UDP-glycosyltransferase/ transferase, transferring glycosyl groups		GO:8152(metabolism)	GO:8194(UDP-glycosyltransferase activity); GO:47213(anthocyanidin 3-O-glucosyltransferase activity); GO:16757(transferase activity, transferring glycosyl groups)	GO:9507(chloroplast)
AT5G17220	ATGSTF12 (GLUTATHIONE S-TRANSFERASE 26); glutathione transferase	Encodes glutathione transferase belonging to the phi class of GSTs. Naming convention according to Wagner et al. (2002). Mutants display no pigments on leaves and stems.	GO:9407(toxin catabolism)		GO:5737(cytoplasm)
AT5G17380	Pyruvate decarboxylase			GO:287(magnesium ion binding); GO:4737(pyruvate decarboxylase activity); GO:30976(thiamin pyrophosphate binding); GO:16740(transferase activity)	GO:8372(cellular component unknown)
AT5G17860	Calcium:sodium antiporter/ cation:cation antiporter		GO:6812(cation transport)	GO:5432(calcium:sodium antiporter activity); GO:15491(cation:cation antiporter activity)	GO:12505(endomembrane system); GO:16021(integral to membrane)
AT5G18130	Unknown protein		GO:4(biological process unknown)	GO:5554(molecular function unknown)	GO:8372(cellular component unknown)
AT5G18310	Unknown protein		GO:4(biological process unknown)	GO:5554(molecular function unknown)	GO:8372(cellular component unknown)
AT5G22300	NIT4 (NITRILASE 4)	encodes a nitrilase isomer. The purified enzyme shows a strong substrate specificity for beta-cyano-L-alanine, a intermediate product of the cyanide detoxification pathway.	GO:19499(cyanide metabolism); GO:51410(detoxification of nitrogen compound)	GO:47558(3-cyanoalanine hydratase activity); GO:47427(cyanoalanine nitrilase activity); GO:257(nitrilase activity); GO:18822(nitrile hydratase activity)	GO:8372(cellular component unknown)
AT5G23020	MAM-L (METHYLTHIOALKYMALATE SYNTHASE-LIKE)	methylthioalkymalate synthase-like. Also known as 2-isopropylmalate synthase (IMS2).	GO:9098(leucine biosynthesis)	GO:3852(2-isopropylmalate synthase activity)
AT5G23750	DNA binding		GO:4(biological process unknown)	GO:3677(DNA binding)	GO:8372(cellular component unknown)
AT5G24810	Unknown protein		GO:30655(beta-lactam antibiotic catabolism); GO:46677(response to antibiotic)	GO:8800(beta-lactamase activity)	GO:5739(mitochondrion)
AT5G25390	DNA binding / transcription factor	encodes a member of the ERF (ethylene response factor) subfamily B-6 of ERF/AP2 transcription factor family. The protein contains one AP2 domain. There are 12 members in this subfamily including RAP2.11.	GO:6355(regulation of transcription, DNA-dependent)	GO:3677(DNA binding); GO:3700(transcription factor activity)	GO:5634(nucleus)
AT5G28830	Calcium ion binding		GO:4(biological process unknown)	GO:5509(calcium ion binding)	GO:8372(cellular component unknown)
AT5G37600	ATGSR1; glutamate-ammonia ligase	encodes a glutamate ammonia lyase	GO:42128(nitrate assimilation)	GO:4356(glutamate-ammonia ligase activity)	GO:5829(cytosol)
AT5G39160	Nutrient reservoir		GO:4(biological process unknown)	GO:30145(manganese ion binding); GO:46872(metal ion binding); GO:45735(nutrient reservoir activity)	GO:48046(apoplast); GO:12505(endomembrane system)
AT5G39520	Unknown protein		GO:4(biological process unknown)	GO:5554(molecular function unknown)	GO:9507(chloroplast)
AT5G39610	ANAC092; transcription factor		GO:7275(development)	GO:42803(protein homodimerization activity); GO:3700(transcription factor activity)	GO:5634(nucleus)
AT5G42800	DFR (DIHYDROFLAVONOL 4-REDUCTASE); dihydrokaempferol 4-reductase	dihydroflavonol reductase. Catalyzes the conversion of dihydroquercetin to leucocyanidin in the biosynthesis of anthocyanins.	GO:9718(anthocyanin biosynthesis)	GO:45552(dihydrokaempferol 4-reductase activity)	GO:42406(extrinsic to endoplasmic reticulum membrane)
AT5G43150	Unknown protein		GO:4(biological process unknown)	GO:5554(molecular function unknown)	GO:5739(mitochondrion)
AT5G43450	Unknown protein		GO:4(biological process unknown)	GO:9815(1-aminocyclopropane-1-carboxylate oxidase activity)	GO:8372(cellular component unknown)
AT5G45380	Solute:sodium symporter/ urea transporter		GO:6810(transport)	GO:15370(solute:sodium symporter activity); GO:15204(urea transporter activity)	GO:16020(membrane)
AT5G45890	SAG12 (SENESCENCE-ASSOCIATED GENE 12); cysteine-type peptidase	Senescence-associated gene 12 (SAG12) encoding a cysteine protease influenced by cytokinin, auxin, and sugars.Localized to special vacuole found during senescence called senescence associated vacuoles which are different from central vacuole in the tonoplast composition and pH.	GO:7568(aging); GO:10150(leaf senescence); GO:9723(response to ethylene stimulus)	GO:8234(cysteine-type peptidase activity)
AT5G47220	ATERF-2/ATERF2/ERF2; DNA binding / transcription factor/ transcriptional activator	encodes a member of the ERF (ethylene response factor) subfamily B-3 of ERF/AP2 transcription factor family (ATERF-2). The protein contains one AP2 domain. There are 18 members in this subfamily including ATERF-1, ATERF-2, AND ATERF-5. Functions as activator of GCC box dependent transcription.
AT5G47860	Unknown protein				GO:9507(chloroplast)
AT5G49480	ATCP1; calcium ion binding	AtCP1 encodes a novel Ca2+-binding protein, which shares sequence similarities with calmodulins. The expression of AtCP1 is induced by NaCl.	GO:42538(hyperosmotic salinity response)	GO:5509(calcium ion binding)	GO:5829(cytosol)
AT5G50800	Unknown protein				GO:12505(endomembrane system); GO:16020(membrane)
AT5G51070	ERD1 (EARLY RESPONSIVE TO DEHYDRATION 1); ATP binding / ATPase/ nucleoside-triphosphatase/ nucleotide binding / protein binding	ATP-dependent Clp protease regulatory subunit			GO:9507(chloroplast)
AT5G51770	ATP binding / kinase/ protein kinase/ protein serine/threonine kinase/ protein-tyrosine kinase		GO:6468(protein amino acid phosphorylation)	GO:5524(ATP binding); GO:16301(kinase activity); GO:4672(protein kinase activity); GO:4674(protein serine/threonine kinase activity); GO:4713(protein-tyrosine kinase activity)	GO:9507(chloroplast)
AT5G52310	COR78 (COLD REGULATED 78)	cold regulated gene, the 5' region of cor78 has cis-acting regulatory elements that can impart cold-regulated gene expression	GO:42538(hyperosmotic salinity response); GO:9737(response to abscisic acid stimulus); GO:9409(response to cold); GO:9269(response to desiccation); GO:6970(response to osmotic stress)	GO:5554(molecular function unknown)	GO:8372(cellular component unknown)
AT5G52510	Transcription factor		GO:45449(regulation of transcription)	GO:3700(transcription factor activity)	GO:5737(cytoplasm); GO:5634(nucleus)
AT5G53420	Unknown protein		GO:4(biological process unknown)	GO:5554(molecular function unknown)	GO:8372(cellular component unknown)
AT5G54060	Transferase, transferring glycosyl groups
AT5G54080	HGO (HOMOGENTISATE 1,2-DIOXYGENASE); homogentisate 1,2-dioxygenase	homogentisate 1,2-dioxygenase mRNA, complete cds
AT5G54840	GTP binding		GO:15031(protein transport); GO:7264(small GTPase mediated signal transduction)	GO:5525(GTP binding)	GO:8372(cellular component unknown)
AT5G57910	Unknown protein		GO:4(biological process unknown)	GO:5554(molecular function unknown)	GO:8372(cellular component unknown)
AT5G59050	Unknown protein		GO:4(biological process unknown)	GO:5554(molecular function unknown)	GO:8372(cellular component unknown)
AT5G59310	LTP4 (LIPID TRANSFER PROTEIN 4); lipid binding	Encodes a member of the lipid transfer protein family. Proteins of this family are generally small (~9 kD), basic, expressed abundantly and contain eight Cys residues. The proteins can bind fatty acids and acylCoA esters and can transfer several different phospholipids. They are localized to the cell wall. The mRNA is present in flowers and siliques, and is strongly up-regulated by abscisic acid.	GO:6869(lipid transport); GO:9737(response to abscisic acid stimulus)
AT5G59320	LTP3 (LIPID TRANSFER PROTEIN 3); lipid binding	lipid transfer protein 3 mRNA, complete cds	GO:9737(response to abscisic acid stimulus)		GO:5618(cell wall)
AT5G59700	Kinase		GO:6468(protein amino acid phosphorylation)	GO:16301(kinase activity)	GO:12505(endomembrane system)
AT5G61160	AACT1; transferase		GO:4(biological process unknown)	GO:16740(transferase activity)	GO:8372(cellular component unknown)
AT5G61820	Unknown protein		GO:4(biological process unknown)	GO:5554(molecular function unknown)	GO:12505(endomembrane system)
AT5G63790	ANAC102; transcription factor		GO:7275(development); GO:45449(regulation of transcription)	GO:3700(transcription factor activity)	GO:9507(chloroplast)
AT5G63850	AAP4; amino acid permease	Amino acid transporter	GO:6865(amino acid transport)	GO:15172(acidic amino acid transporter activity); GO:15175(neutral amino acid transporter activity); GO:15399(primary active transporter activity)
AT5G64550	Unknown protein			GO:5554(molecular function unknown)
AT5G65140	Catalytic/ trehalose-phosphatase		GO:8152(metabolism); GO:5992(trehalose biosynthesis)	GO:3824(catalytic activity); GO:4805(trehalose-phosphatase activity)	GO:9507(chloroplast)
AT5G66820	Unknown protein		GO:4(biological process unknown)	GO:5554(molecular function unknown)	GO:8372(cellular component unknown)
AT5G67520	ATP binding / kinase/ transferase, transferring phosphorus-containing groups		GO:103(sulfate assimilation)	GO:5524(ATP binding); GO:16301(kinase activity); GO:16772(transferase activity, transferring phosphorus-containing groups)	GO:9507(chloroplast)
down-regulated
Gene Name	Description	Function	GO biological process	GO molecular function	GO cellular component	Pathways
AT1G02280	TOC33 (PLASTID PROTEIN IMPORT 1); GTP binding	Encodes a GTP-binding GTP-ase. Component of the chloroplast protein import machinery. Required for import of POR B into plastids.	GO:45036(protein targeting to chloroplast)	GO:5525(GTP binding); GO:3924(GTPase activity); GO:5515(protein binding)	GO:9707(chloroplast outer membrane)
AT1G03600	Unknown protein		GO:4(biological process unknown)	GO:5554(molecular function unknown)	GO:30095(photosystem II (sensu Viridiplantae)); GO:9543(thylakoid lumen (sensu Viridiplantae)); GO:9535(thylakoid membrane (sensu Viridiplantae))	KEGG pathway: Photosynthesis 00195
AT1G03630	POR (PROTOCHLOROPHYLLIDE OXIDOREDUCTASE); oxidoreductase/ protochlorophyllide reductase	mRNA for NADPH:protochlorophyllide oxidoreductase, complete	GO:7021(tubulin folding)	GO:5554(molecular function unknown)	GO:5737(cytoplasm)
AT1G03870	FLA9 (fasciclin-like arabinogalactan-protein 9)	AF333974 Arabidopsis thaliana fasciclin-like arabinogalactan-protein 9 (Fla9) mRNA, complete cds
AT1G04420	Aldo-keto reductase/ oxidoreductase			GO:4033(aldo-keto reductase activity); GO:16491(oxidoreductase activity)	GO:9507(chloroplast)
AT1G04460	partial gene with strong similarity to 50S ribosomal protein L28 (gb|X68078)
AT1G07320	RPL4; structural constituent of ribosome	encodes a plastid ribosomal protein L4	GO:6412(protein biosynthesis)	GO:3735(structural constituent of ribosome)	GO:311(plastid large ribosomal subunit); GO:9547(plastid ribosome)
AT1G09390	Carboxylic ester hydrolase/ hydrolase, acting on ester bonds		GO:6629(lipid metabolism)	GO:16789(carboxylic ester hydrolase activity); GO:16788(hydrolase activity, acting on ester bonds)	GO:12505(endomembrane system)
AT1G09750	Pepsin A		GO:6508(proteolysis)	GO:4194(pepsin A activity)	GO:12505(endomembrane system)
AT1G10470	ARR4 (RESPONSE REGULATOR 4); transcription regulator/ two-component response regulator	ARR4 mRNA for response regulator 4 and response regulator 1, complete cds, two-component response regulator homolog (IBC7)	GO:10017(red or far red light signaling pathway); GO:42752(regulation of circadian rhythm); GO:9735(response to cytokinin stimulus)	GO:5515(protein binding); GO:156(two-component response regulator activity)	GO:5737(cytoplasm); GO:5634(nucleus)
AT1G12800	RNA binding			GO:3723(RNA binding)	GO:9507(chloroplast)
AT1G14150	Calcium ion binding		GO:15979(photosynthesis)	GO:5509(calcium ion binding)	GO:30095(photosystem II (sensu Viridiplantae)); GO:9543(thylakoid lumen (sensu Viridiplantae)); GO:9535(thylakoid membrane (sensu Viridiplantae))
AT1G18620	Unknown protein		GO:4(biological process unknown)	GO:5554(molecular function unknown)	GO:8372(cellular component unknown)
AT1G19150	LHCA2*1; chlorophyll binding	PSI type II chlorophyll a/b-binding protein (Lhca2*1) mRNA,
AT1G20190	ATEXPA11 (ARABIDOPSIS THALIANA EXPANSIN A11)	member of Alpha-Expansin Gene Family. Naming convention from the Expansin Working Group (Kende et al, 2004. Plant Mol Bio)
AT1G23390	Unknown protein		GO:4(biological process unknown)	GO:5554(molecular function unknown)	GO:8372(cellular component unknown)
AT1G25230	Hydrolase/ protein serine/threonine phosphatase		GO:4(biological process unknown)	GO:16787(hydrolase activity); GO:4722(protein serine/threonine phosphatase activity)	GO:12505(endomembrane system)
AT1G25550	DNA binding / transcription factor		GO:45449(regulation of transcription)	GO:3677(DNA binding); GO:3700(transcription factor activity)	GO:5634(nucleus)
AT1G29070	Structural constituent of ribosome		GO:6412(protein biosynthesis); GO:7046(ribosome biogenesis)	GO:3735(structural constituent of ribosome)	GO:9507(chloroplast); GO:5622(intracellular); GO:5840(ribosome)
AT1G29450	Unknown protein		GO:9733(response to auxin stimulus)	GO:5554(molecular function unknown)	GO:5739(mitochondrion)
AT1G29510	Unknown protein		GO:9733(response to auxin stimulus)	GO:5554(molecular function unknown)	GO:5739(mitochondrion)
AT1G30520	AMP binding / catalytic		GO:8152(metabolism)	GO:16208(AMP binding); GO:3824(catalytic activity)	GO:5739(mitochondrion)
AT1G32540	LOL1 (LSD ONE LIKE 1)	Encodes a protein with 3 plant-specific zinc finger domains that acts as a positive regulator of cell death.	GO:6917(induction of apoptosis)	GO:3677(DNA binding)
AT1G34690
AT1G35680	RNA binding / structural constituent of ribosome		GO:6412(protein biosynthesis); GO:9409(response to cold)	GO:3723(RNA binding); GO:3735(structural constituent of ribosome)	GO:9507(chloroplast); GO:5622(intracellular); GO:5840(ribosome)
AT1G36280	Adenylosuccinate lyase/ catalytic		GO:9152(purine ribonucleotide biosynthesis)	GO:4018(adenylosuccinate lyase activity); GO:3824(catalytic activity)	GO:9507(chloroplast)
AT1G37130	NIA2 (NITRATE REDUCTASE 2)	Identified as a mutant resistant to chlorate. Encodes nitrate reductase structural gene. Involved in nitrate assimilation. Has nitrate reductase activity. Up-regulated by the fungus P. indica. Binds transcription factor At2g35940.	GO:42128(nitrate assimilation); GO:6809(nitric oxide biosynthesis); GO:9416(response to light stimulus)	GO:9703(nitrate reductase (NADH) activity); GO:8940(nitrate reductase activity)
AT1G48630	Nucleotide binding		GO:4(biological process unknown)	GO:166(nucleotide binding)	GO:8372(cellular component unknown)
AT1G49500	Unknown protein		GO:4(biological process unknown)	GO:5554(molecular function unknown)	GO:12505(endomembrane system)
AT1G55490	CPN60B (CHAPERONIN 60 BETA); ATP binding / protein binding	encodes the beta subunit of the chloroplast chaperonin 60, a homologue of bacterial GroEL. Mutants in this gene develops lesions on its leaves, expresses systemic acquired resistance (SAR) and develops accelerated cell death to heat shock stress. The protein has molecular chaperone activity for suppressing protein aggregation in vitro.	GO:8219(cell death); GO:51085(chaperone cofactor-dependent protein folding); GO:6457(protein folding); GO:9627(systemic acquired resistance)		GO:9507(chloroplast)
AT1G56430	Nicotianamine synthase		GO:30418(nicotianamine biosynthesis)	GO:30410(nicotianamine synthase activity)	GO:8372(cellular component unknown)
AT1G58290	HEMA1; glutamyl-tRNA reductase		GO:15995(chlorophyll biosynthesis); GO:6783(heme biosynthesis)	GO:8883(glutamyl-tRNA reductase activity)	GO:9507(chloroplast)
AT1G62510	Lipid binding		GO:6869(lipid transport)	GO:8289(lipid binding)	GO:12505(endomembrane system)
AT1G62780	Unknown protein		GO:4(biological process unknown)	GO:5554(molecular function unknown)	GO:9507(chloroplast)
AT1G66100	Toxin receptor binding		GO:6952(defense response)	GO:5554(molecular function unknown); GO:50827(toxin receptor binding)	GO:12505(endomembrane system)
AT1G66760	Antiporter/ drug transporter/ transporter		GO:6855(multidrug transport)	GO:15297(antiporter activity); GO:15238(drug transporter activity); GO:5215(transporter activity)	GO:16020(membrane)
AT1G68190	Transcription factor/ zinc ion binding		GO:45449(regulation of transcription)	GO:3700(transcription factor activity); GO:8270(zinc ion binding)	GO:12505(endomembrane system); GO:5622(intracellular)
AT1G68520	Transcription factor/ zinc ion binding		GO:45449(regulation of transcription)	GO:3700(transcription factor activity); GO:8270(zinc ion binding)	GO:5622(intracellular); GO:5739(mitochondrion)
AT1G68590	Structural constituent of ribosome		GO:6412(protein biosynthesis)	GO:3735(structural constituent of ribosome)	GO:9507(chloroplast); GO:5622(intracellular); GO:9536(plastid); GO:5840(ribosome)
AT1G68670	DNA binding / transcription factor		GO:45449(regulation of transcription)	GO:3677(DNA binding); GO:3700(transcription factor activity)	GO:5634(nucleus)
AT1G69040	ACR4; amino acid binding	ACT-domain containing protein involved in feedback regulation of amino acid metabolism	GO:9793(embryonic development (sensu Magnoliophyta)); GO:6521(regulation of amino acid metabolism); GO:9735(response to cytokinin stimulus)	GO:19199(transmembrane receptor protein kinase activity)	GO:9986(cell surface); GO:5829(cytosol); GO:30139(endocytic vesicle); GO:5886(plasma membrane)
AT1G69160	Unknown protein		GO:4(biological process unknown)	GO:5554(molecular function unknown)	GO:8372(cellular component unknown)
AT1G69530	ATEXPA1 (ARABIDOPSIS THALIANA EXPANSIN A1)	Member of Alpha-Expansin Gene Family. Naming convention from the Expansin Working Group (Kende et al, Plant Mol Bio)
AT1G71720	RNA binding			GO:3723(RNA binding)	GO:9507(chloroplast)
AT1G73870	Transcription factor/ zinc ion binding		GO:45449(regulation of transcription)	GO:3700(transcription factor activity); GO:8270(zinc ion binding)	GO:5622(intracellular)
AT1G74670	Unknown protein		GO:9740(gibberellic acid mediated signaling); GO:9739(response to gibberellic acid stimulus)	GO:5554(molecular function unknown)	GO:12505(endomembrane system)
AT1G74890	ARR15 (RESPONSE REGULATOR 15); transcription regulator	Encodes a nuclear response regulator that acts as a negative regulator in cytokinin-mediated signal transduction. Transcript accumulates in leaves and roots in response to cytokinin treatment.	GO:9736(cytokinin mediated signaling); GO:9735(response to cytokinin stimulus)	GO:156(two-component response regulator activity)	GO:5634(nucleus)
AT1G75690	Unknown protein				GO:9535(thylakoid membrane (sensu Viridiplantae))
AT1G78630	EMB1473; structural constituent of ribosome		GO:9793(embryonic development (sensu Magnoliophyta)); GO:6412(protein biosynthesis)	GO:3735(structural constituent of ribosome)	GO:9507(chloroplast); GO:5622(intracellular); GO:5840(ribosome)
AT1G78820	Sugar binding			GO:5529(sugar binding)	GO:12505(endomembrane system)
AT1G78830	Sugar binding			GO:5529(sugar binding)	GO:9505(cell wall (sensu Magnoliophyta))
AT1G78850	Sugar binding	curculin-like (mannose-binding) lectin family protein, low similarity to ser/thr protein kinase from Zea mays (GI:2598067); contains Pfam lectin (probable mannose binding) domain PF01453 but not the protein kinase domain of the Z. mays protein		GO:5529(sugar binding)	GO:12505(endomembrane system)
AT1G80440	Unknown protein		GO:4(biological process unknown)	GO:5554(molecular function unknown)	GO:8372(cellular component unknown)
AT2G06850	EXGT-A1 (ENDO-XYLOGLUCAN TRANSFERASE); hydrolase, acting on glycosyl bonds	endoxyloglucan transferase (EXGT-A1) gene	GO:9733(response to auxin stimulus); GO:9645(response to low light intensity); GO:9612(response to mechanical stimulus); GO:9826(unidimensional cell growth)	GO:16762(xyloglucan:xyloglucosyl transferase activity)	GO:5576(extracellular region)
AT2G10940	Lipid binding		GO:6869(lipid transport)	GO:8289(lipid binding)	GO:9535(thylakoid membrane (sensu Viridiplantae))
AT2G13820	Lipid binding		GO:6869(lipid transport)	GO:8289(lipid binding)	GO:12505(endomembrane system)
AT2G15620	NIR1; ferredoxin-nitrate reductase	involved in the second step of nitrate assimilation		GO:50421(nitrite reductase (NO-forming) activity)
AT2G18300	Transcription factor		GO:45449(regulation of transcription); GO:9735(response to cytokinin stimulus)	GO:3700(transcription factor activity)	GO:5634(nucleus)
AT2G18700	ATTPS11; transferase, transferring glycosyl groups	Encodes an enzyme putatively involved in trehalose biosynthesis. The protein has a trehalose synthase (TPS)-like domain that may or may not be active as well as a trehalose phosphatase (TPP)-like domain.
AT2G21210	Unknown protein		GO:9733(response to auxin stimulus); GO:10200(response to chitin)	GO:5554(molecular function unknown)	GO:5739(mitochondrion)
AT2G22980	SCPL13; catalytic/ serine carboxypeptidase		GO:6508(proteolysis)	GO:4185(serine carboxypeptidase activity)	GO:12505(endomembrane system)
AT2G22990	SNG1 (SINAPOYLGLUCOSE 1); serine carboxypeptidase	sinapoylglucose:malate sinapoyltransferase. Catalyzes the formation of sinapoylmalate from sinapoylglucose. Mutants accumulate excess sinapoylglucose.	GO:9698(phenylpropanoid metabolism)	GO:16754(sinapoylglucose-malate O-sinapoyltransferase activity)
AT2G23130	AGP17 (ARABINOGALACTAN PROTEIN 17)	AGP17 is a lysine-rich arabinogalactan-protein (AGP) and part of a multi-gene family of glycoproteins with approx. 50 members. It falls into one subclass with AGP18 and AGP19, other lysine-rich AGPs. 84% of its proline residues are hydroxylated to hydroproline and its heavy glycosylation accounts for appr. 69% of the molecular weight. The main glycosyl residues are arabinose (30.1%) and galactose…			GO:5886(plasma membrane)
AT2G28000	CPN60A; ATP binding / protein binding	Encodes chaperonin-60 alpha, a molecular chaperone involved in Rubisco folding. Mutants display aberrant chloroplast and embryo development.	GO:9658(chloroplast organization and biogenesis); GO:9790(embryonic development); GO:6457(protein folding)		GO:9507(chloroplast)
AT2G29290	Oxidoreductase		GO:8152(metabolism)	GO:16491(oxidoreductase activity)
AT2G32690	unknown protein;
AT2G34620	Unknown protein		GO:4(biological process unknown)	GO:5554(molecular function unknown)	GO:9507(chloroplast)
AT2G34640	Unknown protein
AT2G39800	P5CS1 (DELTA1-PYRROLINE-5-CARBOXYLATE SYNTHASE 1)	encodes a delta1-pyrroline-5-carboxylate synthase that catalyzes the rate-limiting enzyme in the biosynthesis of proline. Gene is expressed in reproductive organs and tissues under non-stress conditions but in the whole plant under water-limiting condition. Expression is also induced by abscisic acid and salt stress in a light-dependent manner.	GO:6561(proline biosynthesis); GO:9651(response to salt stress); GO:9414(response to water deprivation)	GO:17084(delta1-pyrroline-5-carboxylate synthetase activity)
AT2G40490	Uroporphyrinogen decarboxylase
AT2G40610	ATEXPA8 (ARABIDOPSIS THALIANA EXPANSIN A8)	member of Alpha-Expansin Gene Family. Naming convention from the Expansin Working Group (Kende et al, 2004. Plant Mol Bio)
AT2G41250	Catalytic/ hydrolase/ phosphoglycolate phosphatase		GO:8152(metabolism)	GO:3824(catalytic activity); GO:16787(hydrolase activity); GO:8967(phosphoglycolate phosphatase activity)	GO:5739(mitochondrion)
AT2G44040	Dihydrodipicolinate reductase		GO:9089(lysine biosynthesis via diaminopimelate)	GO:8839(dihydrodipicolinate reductase activity)	GO:9507(chloroplast)
AT2G44920	Unknown protein			GO:5554(molecular function unknown)	GO:9543(thylakoid lumen (sensu Viridiplantae)); GO:9535(thylakoid membrane (sensu Viridiplantae))
AT3G01480	Peptidyl-prolyl cis-trans isomerase		GO:6457(protein folding)	GO:3755(peptidyl-prolyl cis-trans isomerase activity)	GO:9543(thylakoid lumen (sensu Viridiplantae)); GO:9535(thylakoid membrane (sensu Viridiplantae))
AT3G01500	CA1 (CARBONIC ANHYDRASE 1); carbonate dehydratase/ zinc ion binding
AT3G03820	Unknown protein		GO:9733(response to auxin stimulus)	GO:5554(molecular function unknown)	GO:5739(mitochondrion)
AT3G06070	Unknown protein		GO:4(biological process unknown)	GO:5554(molecular function unknown)	GO:8372(cellular component unknown)
AT3G06980	ATP binding / ATP-dependent helicase/ helicase/ nucleic acid binding		GO:4(biological process unknown)	GO:5524(ATP binding); GO:8026(ATP-dependent helicase activity); GO:4386(helicase activity); GO:3676(nucleic acid binding)	GO:9507(chloroplast)
AT3G08030	Unknown protein		GO:4(biological process unknown)	GO:5554(molecular function unknown)	GO:12505(endomembrane system)
AT3G08740	Translation elongation factor		GO:6414(translational elongation)	GO:3746(translation elongation factor activity)	GO:9507(chloroplast)
AT3G08920	Unknown protein		GO:4(biological process unknown)	GO:5554(molecular function unknown)	GO:5739(mitochondrion)
AT3G09210	Transcriptional elongation regulator
AT3G09580	Oxidoreductase		GO:6118(electron transport)	GO:16491(oxidoreductase activity)	GO:9507(chloroplast)
AT3G12780	PGK1 (PHOSPHOGLYCERATE KINASE 1); phosphoglycerate kinase	phosphoglycerate kinase (PGK1) mRNA, complete cds; nuclear
AT3G12930	Unknown protein		GO:4(biological process unknown)		GO:9507(chloroplast)
AT3G13120	Structural constituent of ribosome		GO:6412(protein biosynthesis)	GO:3735(structural constituent of ribosome)	GO:9507(chloroplast); GO:5622(intracellular); GO:5840(ribosome); GO:15935(small ribosomal subunit)
AT3G13470	ATP binding / protein binding		GO:44267(cellular protein metabolism)	GO:5524(ATP binding); GO:5515(protein binding)	GO:5739(mitochondrion)
AT3G13750	BGAL1; beta-galactosidase/ sugar binding	Arabidopsis thaliana mRNA for putative beta-galactosidase (BGAL1 gene).
AT3G14740	Protein binding / zinc ion binding		GO:6355(regulation of transcription, DNA-dependent)	GO:5515(protein binding); GO:8270(zinc ion binding)	GO:5739(mitochondrion)
AT3G15450	Unknown protein			GO:5554(molecular function unknown)
AT3G15520	Peptidyl-prolyl cis-trans isomerase			GO:3755(peptidyl-prolyl cis-trans isomerase activity)	GO:9543(thylakoid lumen (sensu Viridiplantae)); GO:9535(thylakoid membrane (sensu Viridiplantae))
AT3G15850	FAD5 (FATTY ACID DESATURASE 5); oxidoreductase	Chloroplastic enzyme responsible for the synthesis of 16:1 fatty acids from galactolipids and sulpholipids. Uses ferredoxin as electron donor.	GO:6636(fatty acid desaturation); GO:10205(photoinhibition)	GO:9979(16:0 monogalactosyldiacylglycerol desaturase activity)	GO:9579(thylakoid)
AT3G16000	MFP1 (MAR BINDING FILAMENT-LIKE PROTEIN 1)	encodes a DNA-binding protein that binds to plastid DNA non-specifically and is associated with nucleoids and thylakoid membranes. The expression of the gene is correlated with the development of thylakoid membranes.		GO:3677(DNA binding)	GO:42646(plastid nucleoid); GO:9535(thylakoid membrane (sensu Viridiplantae))
AT3G16240	DELTA-TIP; water channel	Delta tonoplast intrinsic protein, functions as a water channel and ammonium (NH3) transporter. Highly expressed in flower, shoot, and stem. Expression shows diurnal regulation and is induced by ammonium (NH3). Protein localized to vacuolar membrane.		GO:51739(ammonia transporter activity); GO:15200(methylammonium transporter activity); GO:15250(water channel activity)	GO:9705(vacuolar membrane (sensu Magnoliophyta))
AT3G16250	Electron carrier/ electron transporter/ iron ion binding		GO:6118(electron transport)	GO:9055(electron carrier activity); GO:5506(iron ion binding)	GO:9507(chloroplast)
AT3G16670	Unknown protein		GO:4(biological process unknown)	GO:5554(molecular function unknown)	GO:12505(endomembrane system)
AT3G17170	RFC3 (REGULATOR OF FATTY-ACID COMPOSITION 3); structural constituent of ribosome
AT3G17640	Protein binding		GO:7165(signal transduction)	GO:5515(protein binding)	GO:12505(endomembrane system)
AT3G18130	Nucleotide binding		GO:4(biological process unknown)	GO:166(nucleotide binding)	GO:5834(heterotrimeric G-protein complex)
AT3G18890	Unknown protein				GO:9535(thylakoid membrane (sensu Viridiplantae))
AT3G19030	Unknown protein			GO:5554(molecular function unknown)	GO:12505(endomembrane system)
AT3G23080	Unknown protein		GO:4(biological process unknown)	GO:5554(molecular function unknown)	GO:5739(mitochondrion)
AT3G23940	Catalytic/ dihydroxy-acid dehydratase		GO:9082(branched chain family amino acid biosynthesis); GO:8152(metabolism)	GO:3824(catalytic activity); GO:4160(dihydroxy-acid dehydratase activity)	GO:9507(chloroplast)
AT3G25920	RPL15	encodes a plastid ribosomal protein CL15, a constituent of the large subunit of the ribosomal complex	GO:6412(protein biosynthesis)	GO:3735(structural constituent of ribosome)	GO:311(plastid large ribosomal subunit)
AT3G27160	GHS1 (GLUCOSE HYPERSENSITIVE 1); structural constituent of ribosome	GHS1 encodes plastid ribosomal protein S21
AT3G27850	RPL12-C (RIBOSOMAL PROTEIN L12-C); structural constituent of ribosome	50S ribosomal protein L12-C	GO:6412(protein biosynthesis)		GO:311(plastid large ribosomal subunit)	KEGG pathway: Ribosome 03010
AT3G28220	Unknown protein			GO:5554(molecular function unknown)	GO:8372(cellular component unknown)
AT3G44750	HD2A (HISTONE DEACETYLASE 2A); nucleic acid binding / zinc ion binding	putative histone deacetylase (HD2A) mRNA, complete cds
AT3G44890	RPL9; structural constituent of ribosome	Plastid ribosomal protein CL9	GO:6412(protein biosynthesis)	GO:3735(structural constituent of ribosome)	GO:311(plastid large ribosomal subunit)
AT3G48100	ARR5 (ARABIDOPSIS RESPONSE REGULATOR 5); transcription regulator/ two-component response regulator	Transcription repressor that mediates a negative feedback loop in cytokinin signalling.	GO:9735(response to cytokinin stimulus)	GO:156(two-component response regulator activity)	GO:8372(cellular component unknown)
AT3G48500	PDE312		GO:4(biological process unknown)		GO:9508(plastid chromosome)
AT3G48730	Glutamate-1-semialdehyde 2,1-aminomutase/ pyridoxal phosphate binding / transaminase
AT3G51870	Binding / transporter		GO:9624(response to nematode); GO:6810(transport)	GO:5488(binding); GO:5215(transporter activity)	GO:9507(chloroplast); GO:16020(membrane); GO:5743(mitochondrial inner membrane)
AT3G52380	synonyms: PDE322, PIGMENT DEFECTIVE 322; 33 kDa ribonucleoprotein, chloroplast, putative / RNA-binding protein cp33, putative, similar to chloroplast RNA-binding protein (cp33) GB:BAA06523 (Arabidopsis thaliana) (Plant Mol. Biol. 27 (3), 529-539 (1995)); contains InterPro entry IPR000504: RNA-binding region RNP-1 (RNA recognition motif) (RRM); Arabidopsis thaliana CP33; RNA binding (CP33) mRNA, c…	chloroplast RNA-binding protein		GO:3723(RNA binding)	GO:9507(chloroplast)
AT3G53460	29 kDa ribonucleoprotein, chloroplast / RNA-binding protein cp 29, nearly identical to SP|Q43349 29 kDa ribonucleoprotein, chloroplast precursor (RNA-binding protein cp29) {Arabidopsis thaliana}; Arabidopsis thaliana CP29; RNA binding (CP29) mRNA, complete cds.	Encodes a nuclear gene with a consensus RNA-binding domain that is localized to the chloroplast.		GO:3723(RNA binding)	GO:9507(chloroplast)
AT3G53800	Unknown protein		GO:4(biological process unknown)	GO:5554(molecular function unknown)	GO:8372(cellular component unknown)
AT3G60290	Oxidoreductase, acting on paired donors, with incorporation or reduction of molecular oxygen, 2-oxoglutarate as one donor, and incorporation of one atom each of oxygen into both donors		GO:9058(biosynthesis)	GO:16706(oxidoreductase activity, acting on paired donors, with incorporation or reduction of molecular oxygen, 2-oxoglutarate as one donor, and incorporation of one atom each of oxygen into both donors)	GO:8372(cellular component unknown)
AT3G62530	Lyase		GO:4(biological process unknown)	GO:16829(lyase activity)	GO:5739(mitochondrion); GO:30089(phycobilisome)
AT4G01310	Structural constituent of ribosome		GO:6412(protein biosynthesis)	GO:3735(structural constituent of ribosome)	GO:5842(cytosolic large ribosomal subunit (sensu Eukaryota)); GO:5830(cytosolic ribosome (sensu Eukaryota))
AT4G04040	6-phosphofructokinase		GO:6096(glycolysis)	GO:47334(diphosphate-fructose-6-phosphate 1-phosphotransferase activity)
AT4G04840	Unknown protein		GO:4(biological process unknown)	GO:5554(molecular function unknown)	GO:8372(cellular component unknown)
AT4G09050	putative protein;putative chloroplast 31 kDa ribonucleoprotein precursor - Arabidopsis thaliana,PID:g3608147
AT4G12600	RNA binding / structural constituent of ribosome		GO:6412(protein biosynthesis); GO:42254(ribosome biogenesis and assembly)	GO:3723(RNA binding); GO:3735(structural constituent of ribosome)	GO:5622(intracellular); GO:30529(ribonucleoprotein complex); GO:5840(ribosome)
AT4G12970	Unknown protein		GO:4(biological process unknown)	GO:5554(molecular function unknown)	GO:12505(endomembrane system)
AT4G15700	Arsenate reductase (glutaredoxin)/ electron transporter/ thiol-disulfide exchange intermediate		GO:45454(cell redox homeostasis); GO:6118(electron transport)	GO:8794(arsenate reductase (glutaredoxin) activity); GO:9055(electron carrier activity); GO:15035(protein disulfide oxidoreductase activity); GO:30508(thiol-disulfide exchange intermediate activity)	GO:12505(endomembrane system)
AT4G15830	Unknown protein		GO:4(biological process unknown)	GO:5554(molecular function unknown)	GO:8372(cellular component unknown)
AT4G17560	Structural constituent of ribosome		GO:6412(protein biosynthesis); GO:7046(ribosome biogenesis)	GO:3735(structural constituent of ribosome)	GO:9507(chloroplast); GO:5622(intracellular); GO:5840(ribosome)
AT4G18440	Adenylosuccinate lyase/ catalytic		GO:9152(purine ribonucleotide biosynthesis)	GO:4018(adenylosuccinate lyase activity); GO:3824(catalytic activity)	GO:9507(chloroplast)
AT4G23290	Unknown protein		GO:6468(protein amino acid phosphorylation)	GO:16301(kinase activity)	GO:5739(mitochondrion)
AT4G24280	CPHSC70-1; ATP binding		GO:6457(protein folding); GO:9409(response to cold); GO:9408(response to heat)	GO:5524(ATP binding)	GO:9532(plastid stroma)
AT4G24770	synonyms: 31-KDA RNA BINDING PROTEIN, ATRBP31, ATRBP33, CP31, F6I7.11, STEP1; 31 kDa ribonucleoprotein, chloroplast, putative / RNA-binding protein RNP-T, putative / RNA-binding protein 1/2/3, putative / RNA-binding protein cp31, putative, similar to SP|Q04836 31 kDa ribonucleoprotein, chloroplast precursor (RNA-binding protein RNP-T) (RNA-binding protein 1/2/3) (AtRBP33) (RNA-binding protein cp3…	encodes a chloroplast RNA-binding protein	GO:6396(RNA processing)	GO:3723(RNA binding)	GO:9507(chloroplast)
AT4G25050	ACP4	encodes an acyl carrier protein predominantly expressed in leaves. Gene expression is upregulated by light.	GO:6633(fatty acid biosynthesis); GO:9416(response to light stimulus)	GO:36(acyl carrier activity)
AT4G26530	Fructose-bisphosphate aldolase		GO:6096(glycolysis)	GO:4332(fructose-bisphosphate aldolase activity)	GO:8372(cellular component unknown)
AT4G27440	PORB (PROTOCHLOROPHYLLIDE OXIDOREDUCTASE B); oxidoreductase/ protochlorophyllide reductase	light-dependent NADPH:protochlorophyllide oxidoreductase B			GO:9507(chloroplast)
AT4G28080	Unknown protein				GO:5739(mitochondrion)
AT4G28660	Unknown protein		GO:15979(photosynthesis)	GO:5554(molecular function unknown)	GO:9539(photosystem II reaction center); GO:9535(thylakoid membrane (sensu Viridiplantae))	KEGG pathway: Photosynthesis 00195
AT4G29060	EMB2726; RNA binding / structural constituent of ribosome / translation elongation factor		GO:9793(embryonic development (sensu Magnoliophyta)); GO:6414(translational elongation)	GO:3723(RNA binding); GO:3735(structural constituent of ribosome); GO:3746(translation elongation factor activity)	GO:9507(chloroplast); GO:5840(ribosome)
AT4G30620	Unknown protein		GO:4(biological process unknown)		GO:9507(chloroplast)
AT4G32340	Unknown protein				GO:5739(mitochondrion)
AT4G34250	Acyltransferase		GO:30497(fatty acid elongation); GO:38(very-long-chain fatty acid metabolism)	GO:8415(acyltransferase activity)	GO:12505(endomembrane system)
AT4G34290	Unknown protein		GO:4(biological process unknown)	GO:5554(molecular function unknown)	GO:9507(chloroplast); GO:5634(nucleus)
AT4G36540	DNA binding / transcription factor			GO:3677(DNA binding); GO:3700(transcription factor activity)	GO:5634(nucleus)
AT4G37800	Hydrolase, acting on glycosyl bonds / hydrolase, hydrolyzing O-glycosyl compounds		GO:5975(carbohydrate metabolism)	GO:16798(hydrolase activity, acting on glycosyl bonds); GO:4553(hydrolase activity, hydrolyzing O-glycosyl compounds)	GO:12505(endomembrane system)
AT4G38850	SAUR_AC1 (SMALL AUXIN UP RNA 1 FROM ARABIDOPSIS THALIANA ECOTYPE COLUMBIA)	mRNA is rapidly induced by auxin and is very short-lived. Has been used as a reporter gene in studying auxin mutants.	GO:9733(response to auxin stimulus)	GO:5554(molecular function unknown)
AT4G38860	Unknown protein		GO:9733(response to auxin stimulus)	GO:5554(molecular function unknown)	GO:5739(mitochondrion)
AT5G02160	Unknown protein		GO:4(biological process unknown)	GO:5554(molecular function unknown)	GO:9535(thylakoid membrane (sensu Viridiplantae))
AT5G02760	Catalytic/ protein phosphatase type 2C			GO:3824(catalytic activity); GO:15071(protein phosphatase type 2C activity)
AT5G04950	Nicotianamine synthase			GO:30410(nicotianamine synthase activity)
AT5G08050	Unknown protein		GO:4(biological process unknown)	GO:5554(molecular function unknown)	GO:9535(thylakoid membrane (sensu Viridiplantae))
AT5G08280	Hydroxymethylbilane synthase
AT5G14740	CA2 (CARBONIC ANHYDRASE 2); carbonate dehydratase/ zinc ion binding	Encodes a carbonic anhydrase is likely to be localized in the cytoplasm. Expression of its mRNA is seen in etiolated seedlings and points to a possible nonphotosynthetic role for this isoform.			GO:5737(cytoplasm)
AT5G15350	Copper ion binding / electron transporter		GO:6118(electron transport)	GO:5507(copper ion binding); GO:9055(electron carrier activity)	GO:31225(anchored to membrane)
AT5G16030	Unknown protein		GO:4(biological process unknown)	GO:5554(molecular function unknown)	GO:8372(cellular component unknown)
AT5G18020	Unknown protein		GO:9733(response to auxin stimulus)	GO:5554(molecular function unknown)	GO:5739(mitochondrion)
AT5G18050	Unknown protein		GO:9733(response to auxin stimulus)	GO:5554(molecular function unknown)	GO:5739(mitochondrion)
AT5G18570	GTP binding			GO:5525(GTP binding)	GO:9507(chloroplast)
AT5G18600	Arsenate reductase (glutaredoxin)/ electron transporter/ thiol-disulfide exchange intermediate		GO:45454(cell redox homeostasis); GO:6118(electron transport)	GO:8794(arsenate reductase (glutaredoxin) activity); GO:9055(electron carrier activity); GO:15035(protein disulfide oxidoreductase activity); GO:30508(thiol-disulfide exchange intermediate activity)	GO:8372(cellular component unknown)
AT5G19190	Unknown protein		GO:4(biological process unknown)	GO:5554(molecular function unknown)	GO:8372(cellular component unknown)
AT5G20630	GLP3 (GERMIN-LIKE PROTEIN 3); nutrient reservoir	Encodes a germin-like protein.
AT5G22920	Ubiquitin-protein ligase/ zinc ion binding			GO:5515(protein binding); GO:8270(zinc ion binding)
AT5G24490	Structural constituent of ribosome		GO:6412(protein biosynthesis)	GO:3735(structural constituent of ribosome)	GO:9507(chloroplast); GO:5840(ribosome)
AT5G25130	CYP71B12; heme binding / iron ion binding / monooxygenase/ oxygen binding	putative cytochrome P450
AT5G25190	DNA binding / transcription factor	encodes a member of the ERF (ethylene response factor) subfamily B-6 of ERF/AP2 transcription factor family. The protein contains one AP2 domain. There are 12 members in this subfamily including RAP2.11.	GO:9873(ethylene mediated signaling pathway); GO:6355(regulation of transcription, DNA-dependent)	GO:3677(DNA binding); GO:3700(transcription factor activity)	GO:5634(nucleus)
AT5G25460	Unknown protein		GO:4(biological process unknown)	GO:5554(molecular function unknown)	GO:9505(cell wall (sensu Magnoliophyta))
AT5G35490	Unknown protein		GO:4(biological process unknown)	GO:5554(molecular function unknown)	GO:5739(mitochondrion)
AT5G35790	G6PD1; glucose-6-phosphate 1-dehydrogenase	Encodes a plastidic glucose-6-phosphate dehydrogenase that is sensitive to reduction by DTT and whose mRNA is more prevalent in developing organs but absent in the root.	GO:6006(glucose metabolism); GO:9051(pentose-phosphate shunt, oxidative branch)	GO:4345(glucose-6-phosphate 1-dehydrogenase activity)	GO:9507(chloroplast)
AT5G39370	Sugar binding		GO:4(biological process unknown)	GO:5529(sugar binding)	GO:5739(mitochondrion)
AT5G39860	DNA binding / transcription factor		GO:45449(regulation of transcription)	GO:3677(DNA binding); GO:3700(transcription factor activity)	GO:9507(chloroplast); GO:5634(nucleus)
AT5G40890	ATCLC-A (CHLORIDE CHANNEL A); voltage-gated chloride channel	Encodes a member of the voltage-dependent chloride channel. Mutants homozygous for the T-DNA insertion mutation have reduced nitrate uptake capacity in high nitrate environment and exhibit hypersensitivity to chlorate.	GO:10167(response to nitrate)
AT5G40950	Structural constituent of ribosome		GO:6412(protein biosynthesis)	GO:3735(structural constituent of ribosome)	GO:9507(chloroplast); GO:5622(intracellular); GO:5840(ribosome)
AT5G44020	Acid phosphatase		GO:4(biological process unknown)	GO:3993(acid phosphatase activity)	GO:12505(endomembrane system)
AT5G45680	FK506 binding / peptidyl-prolyl cis-trans isomerase		GO:6457(protein folding)	GO:5528(FK506 binding); GO:3755(peptidyl-prolyl cis-trans isomerase activity)	GO:9543(thylakoid lumen (sensu Viridiplantae))
AT5G47190	Structural constituent of ribosome		GO:6412(protein biosynthesis); GO:7046(ribosome biogenesis)	GO:3735(structural constituent of ribosome)	GO:9507(chloroplast); GO:5622(intracellular); GO:5840(ribosome)
AT5G49360	BXL1 (BETA-XYLOSIDASE 1); hydrolase, hydrolyzing O-glycosyl compounds	encodes a beta-xylosidase located in the extracellular matrix. Gene is expressed specifically in tissues undergoing secondary wall thickening. This is a member of glycosyl hydrolase family 3 and has six other closely related members.
AT5G49730	Oxidoreductase
AT5G50950	Catalytic/ fumarate hydratase		GO:6106(fumarate metabolism)	GO:3824(catalytic activity); GO:4333(fumarate hydratase activity)	GO:5739(mitochondrion)
AT5G52100	Dihydrodipicolinate reductase		GO:9089(lysine biosynthesis via diaminopimelate)	GO:8839(dihydrodipicolinate reductase activity)	GO:9507(chloroplast)
AT5G52960	Unknown protein		GO:4(biological process unknown)	GO:5554(molecular function unknown)	GO:9507(chloroplast)
AT5G52970	Unknown protein		GO:4(biological process unknown)	GO:5554(molecular function unknown)	GO:9543(thylakoid lumen (sensu Viridiplantae))
AT5G55220	Peptidyl-prolyl cis-trans isomerase		GO:6457(protein folding); GO:15031(protein transport)	GO:3755(peptidyl-prolyl cis-trans isomerase activity)	GO:9507(chloroplast)
AT5G56100	Unknown protein		GO:19915(sequestering of lipid)	GO:5554(molecular function unknown)	GO:16020(membrane)
AT5G58250	Unknown protein		GO:4(biological process unknown)	GO:5554(molecular function unknown)	GO:9507(chloroplast)
AT5G62360	Enzyme inhibitor/ pectinesterase/ pectinesterase inhibitor		GO:4(biological process unknown)	GO:4857(enzyme inhibitor activity); GO:30599(pectinesterase activity); GO:46910(pectinesterase inhibitor activity)	GO:8372(cellular component unknown)
AT5G62720	Unknown protein		GO:4(biological process unknown)	GO:5554(molecular function unknown)	GO:9706(chloroplast inner membrane); GO:16021(integral to membrane)
AT5G63310	NDPK2 (NUCLEOSIDE DIPHOSPHATE KINASE 2); ATP binding / nucleoside diphosphate kinase	Maintains intracellular dNTP levels except ATP. Plays a role in oxidative stress response. Involved in phytochrome-mediated light signaling. Participates in auxin-regulated processes, partly through the modulation of auxin transport.	GO:9734(auxin mediated signaling pathway); GO:9585(red, far-red light phototransduction); GO:9411(response to UV); GO:42542(response to hydrogen peroxide)	GO:4550(nucleoside diphosphate kinase activity); GO:5515(protein binding)	GO:5737(cytoplasm); GO:5634(nucleus)
AT5G65010	ASN2 (ASPARAGINE SYNTHETASE 2); asparagine synthase (glutamine-hydrolyzing)	asparagine synthetase (ASN2) mRNA, complete cds
AT5G66530	Aldose 1-epimerase		GO:6012(galactose metabolism)	GO:4034(aldose 1-epimerase activity)	GO:9507(chloroplast)
AT5G67420	Unknown protein		GO:4(biological process unknown)	GO:5554(molecular function unknown)	GO:8372(cellular component unknown)
