# Supplementary material for: Global transcription profiling reveals differential responses to chronic nitrogen stress and putative nitrogen regulatory components in Arabidopsis
Source: BMC Genomics. 2007 Aug 16;8:281. doi: 10.1186/1471-2164-8-281 (PMC1994689; doi:10.1186/1471-2164-8-281)
Supplement: Additional file 4 — The overlapping gene list between mild and severe N stress. [file 1471-2164-8-281-S4.xls]

## Sheet: Sheet1
Supplemental Table 3 overlapping genes significantly differentially expressed under the mild and severe N-limiting conditions
Gene Name	Description	Function	GO biological process	GO molecular function	GO cellular component	Pathways
AT1G02850	Hydrolase, hydrolyzing O-glycosyl compounds		GO:5975(carbohydrate metabolism)	GO:4553(hydrolase activity, hydrolyzing O-glycosyl compounds)	GO:12505(endomembrane system)
AT1G17170	ATGSTU24; glutathione transferase	Encodes glutathione transferase belonging to the tau class of GSTs. Naming convention according to Wagner et al. (2002).	GO:9407(toxin catabolism)		GO:5737(cytoplasm)
AT1G66390	PAP2 (PRODUCTION OF ANTHOCYANIN PIGMENT 2); DNA binding / transcription factor	production of anthocyanin pigment 2 protein (PAP2) mRNA,	GO:9733(response to auxin stimulus)
AT1G66690	S-adenosylmethionine-dependent methyltransferase		GO:4(biological process unknown)	GO:8757(S-adenosylmethionine-dependent methyltransferase activity)	GO:8372(cellular component unknown)
AT1G67810	Unknown protein		GO:4(biological process unknown)	GO:5554(molecular function unknown)	GO:9507(chloroplast)
AT1G73330	ATDR4	encodes a plant-specific protease inhibitor-like protein whose transcript level in root disappears in response to progressive drought stress. The decrease in transcript level is independent from abscisic acid level.	GO:9737(response to abscisic acid stimulus); GO:9414(response to water deprivation)	GO:30414(protease inhibitor activity)
AT2G29460	ATGSTU4 (GLUTATHIONE S-TRANSFERASE 22); glutathione transferase	Encodes glutathione transferase belonging to the tau class of GSTs. Naming convention according to Wagner et al. (2002).	GO:9407(toxin catabolism)		GO:5737(cytoplasm)	KEGG pathway: Glutathione metabolism 00480; KEGG pathway: Metabolism of xenobiotics by cytochrome P450 00980
AT2G37770	Oxidoreductase			GO:16491(oxidoreductase activity)
AT2G38380	Peroxidase		GO:6979(response to oxidative stress)	GO:4601(peroxidase activity)	GO:12505(endomembrane system)
AT2G38390	Peroxidase		GO:6979(response to oxidative stress)	GO:4601(peroxidase activity)	GO:12505(endomembrane system)
AT3G26830	PAD3 (PHYTOALEXIN DEFICIENT 3); oxygen binding	Mutations in pad3 are defective in biosynthesis of the indole derived phytoalexin camalexin.Encodes a putative cytochrome P450 monooxygenase.	GO:9700(indole phytoalexin biosynthesis)	GO:4497(monooxygenase activity)		KEGG pathway: Ascorbate and aldarate metabolism 00053; KEGG pathway: Fluorene degradation 00628; KEGG pathway: Limonene and pinene degradation 00903; KEGG pathway: Stilbene, coumarine and lignin biosynthesis 00940; KEGG pathway: gamma-Hexachlorocyclohexane degradation 00361
AT3G32980	Peroxidase		GO:6979(response to oxidative stress)	GO:4601(peroxidase activity)	GO:12505(endomembrane system)
AT3G49160	Pyruvate kinase		GO:6096(glycolysis)	GO:4743(pyruvate kinase activity)	GO:8372(cellular component unknown)
AT3G58550	Lipid binding		GO:6869(lipid transport)	GO:8289(lipid binding)	GO:31225(anchored to membrane)
AT3G61990	O-methyltransferase/ S-adenosylmethionine-dependent methyltransferase			GO:8171(O-methyltransferase activity)	GO:5829(cytosol)
AT4G08770	Peroxidase		GO:6979(response to oxidative stress)	GO:4601(peroxidase activity)	GO:12505(endomembrane system)
AT4G22880	LDOX (TANNIN DEFICIENT SEED 4)	encodes leucoanthocyanidin dioxygenase, which is involved in proanthocyanin biosynthesis. Mutant analysis suggests that this gene is also involved in vacuole formation.	GO:10023(proanthocyanidin biosynthesis); GO:7033(vacuole organization and biogenesis)	GO:45432(leucoanthocyanidin dioxygenase activity)	GO:8372(cellular component unknown)	KEGG pathway: Flavonoid biosynthesis 00941
AT5G05340	Peroxidase		GO:6979(response to oxidative stress)	GO:4601(peroxidase activity)	GO:12505(endomembrane system)
AT5G17220	ATGSTF12 (GLUTATHIONE S-TRANSFERASE 26); glutathione transferase	Encodes glutathione transferase belonging to the phi class of GSTs. Naming convention according to Wagner et al. (2002). Mutants display no pigments on leaves and stems.	GO:9407(toxin catabolism)		GO:5737(cytoplasm)
AT5G22300	NIT4 (NITRILASE 4)	encodes a nitrilase isomer. The purified enzyme shows a strong substrate specificity for beta-cyano-L-alanine, a intermediate product of the cyanide detoxification pathway.	GO:19499(cyanide metabolism); GO:51410(detoxification of nitrogen compound)	GO:47558(3-cyanoalanine hydratase activity); GO:47427(cyanoalanine nitrilase activity); GO:257(nitrilase activity); GO:18822(nitrile hydratase activity)	GO:8372(cellular component unknown)
AT5G42800	DFR (DIHYDROFLAVONOL 4-REDUCTASE); dihydrokaempferol 4-reductase	dihydroflavonol reductase. Catalyzes the conversion of dihydroquercetin to leucocyanidin in the biosynthesis of anthocyanins.	GO:9718(anthocyanin biosynthesis)	GO:45552(dihydrokaempferol 4-reductase activity)	GO:42406(extrinsic to endoplasmic reticulum membrane)
AT5G47220	ATERF-2/ATERF2/ERF2; DNA binding / transcription factor/ transcriptional activator	encodes a member of the ERF (ethylene response factor) subfamily B-3 of ERF/AP2 transcription factor family (ATERF-2). The protein contains one AP2 domain. There are 18 members in this subfamily including ATERF-1, ATERF-2, AND ATERF-5. Functions as activator of GCC box dependent transcription.
AT5G54060	Transferase, transferring glycosyl groups
AT5G54840	GTP binding		GO:15031(protein transport); GO:7264(small GTPase mediated signal transduction)	GO:5525(GTP binding)	GO:8372(cellular component unknown)
AT5G61160	AACT1; transferase		GO:4(biological process unknown)	GO:16740(transferase activity)	GO:8372(cellular component unknown)
