# Supplementary material for: Global transcription profiling reveals differential responses to chronic nitrogen stress and putative nitrogen regulatory components in Arabidopsis
Source: BMC Genomics. 2007 Aug 16;8:281. doi: 10.1186/1471-2164-8-281 (PMC1994689; doi:10.1186/1471-2164-8-281)
Supplement: Additional file 5 — The significant gene list after short-term N increase. [file 1471-2164-8-281-S5.xls]

## Sheet: Sheet1
Supplemental Table 4 Genes significantly differentially expressed after short-term N availability increase
up-regulated
Gene Name	Description	Function	GO biological process	GO molecular function	GO cellular component	Pathways
AT1G03870	FLA9 (fasciclin-like arabinogalactan-protein 9)	AF333974 Arabidopsis thaliana fasciclin-like arabinogalactan-protein 9 (Fla9) mRNA, complete cds
AT1G08650	PPCK1 (PHOSPHOENOLPYRUVATE CARBOXYLASE KINASE); kinase	Encodes a phosphoenolpyruvate carboxylase kinase that is expressed at highest levels in leaves. Expression is induced by light.		GO:4611(phosphoenolpyruvate carboxykinase activity)	GO:8372(cellular component unknown)
AT1G24280	G6PD3; glucose-6-phosphate 1-dehydrogenase	Encodes a plastidic glucose-6-phosphate dehydrogenase that is sensitive to reduction by DTT and whose mRNA is most highly expressed in root.	GO:6006(glucose metabolism); GO:9051(pentose-phosphate shunt, oxidative branch)	GO:4345(glucose-6-phosphate 1-dehydrogenase activity)	GO:9507(chloroplast)
AT1G25550	DNA binding / transcription factor		GO:45449(regulation of transcription)	GO:3677(DNA binding); GO:3700(transcription factor activity)	GO:5634(nucleus)
AT1G27020	Unknown protein		GO:4(biological process unknown)	GO:5554(molecular function unknown)	GO:8372(cellular component unknown)
AT1G30510	Oxidoreductase		GO:6118(electron transport)	GO:16491(oxidoreductase activity)	GO:9507(chloroplast)
AT1G32920	Unknown protein		GO:4(biological process unknown)	GO:5554(molecular function unknown)	GO:12505(endomembrane system)
AT1G37130	NIA2 (NITRATE REDUCTASE 2)	Identified as a mutant resistant to chlorate. Encodes nitrate reductase structural gene. Involved in nitrate assimilation. Has nitrate reductase activity. Up-regulated by the fungus P. indica. Binds transcription factor At2g35940.	GO:42128(nitrate assimilation); GO:6809(nitric oxide biosynthesis); GO:9416(response to light stimulus)	GO:9703(nitrate reductase (NADH) activity); GO:8940(nitrate reductase activity)
AT1G49500	Unknown protein		GO:4(biological process unknown)	GO:5554(molecular function unknown)	GO:12505(endomembrane system)
AT1G54010	Carboxylic ester hydrolase/ hydrolase, acting on ester bonds		GO:6629(lipid metabolism)	GO:16789(carboxylic ester hydrolase activity); GO:16788(hydrolase activity, acting on ester bonds)	GO:12505(endomembrane system)
AT1G54020	Carboxylic ester hydrolase/ hydrolase, acting on ester bonds		GO:6629(lipid metabolism)	GO:16789(carboxylic ester hydrolase activity); GO:16788(hydrolase activity, acting on ester bonds)	GO:12505(endomembrane system)
AT1G62180	APR2 (5'ADENYLYLPHOSPHOSULFATE REDUCTASE 2)	Encodes a protein disulfide isomerase-like (PDIL) protein, a member of a multigene family within the thioredoxin (TRX) superfamily. This protein also belongs to the adenosine 5'-phosphosulfate reductase-like (APRL) group.	GO:103(sulfate assimilation); GO:19379(sulfate assimilation, phosphoadenylyl sulfate reduction by phosphoadenylyl-sulfate reductase (thioredoxin))	GO:9973(adenylyl-sulfate reductase activity); GO:4604(phosphoadenylyl-sulfate reductase (thioredoxin) activity)
AT1G63940	Disulfide oxidoreductase/ oxidoreductase		GO:6118(electron transport)	GO:15036(disulfide oxidoreductase activity); GO:16491(oxidoreductase activity)	GO:5739(mitochondrion)
AT1G66760	Antiporter/ drug transporter/ transporter		GO:6855(multidrug transport)	GO:15297(antiporter activity); GO:15238(drug transporter activity); GO:5215(transporter activity)	GO:16020(membrane)
AT1G68670	DNA binding / transcription factor		GO:45449(regulation of transcription)	GO:3677(DNA binding); GO:3700(transcription factor activity)	GO:5634(nucleus)
AT1G69040	ACR4; amino acid binding	ACT-domain containing protein involved in feedback regulation of amino acid metabolism	GO:9793(embryonic development (sensu Magnoliophyta)); GO:6521(regulation of amino acid metabolism); GO:9735(response to cytokinin stimulus)	GO:19199(transmembrane receptor protein kinase activity)	GO:9986(cell surface); GO:5829(cytosol); GO:30139(endocytic vesicle); GO:5886(plasma membrane)
AT1G69530	ATEXPA1 (ARABIDOPSIS THALIANA EXPANSIN A1)	Member of Alpha-Expansin Gene Family. Naming convention from the Expansin Working Group (Kende et al, Plant Mol Bio)
AT1G70260	Unknown protein			GO:5554(molecular function unknown)	GO:12505(endomembrane system); GO:16020(membrane)
AT1G70780	Unknown protein		GO:4(biological process unknown)	GO:5554(molecular function unknown)	GO:5739(mitochondrion)
AT1G74670	Unknown protein		GO:9740(gibberellic acid mediated signaling); GO:9739(response to gibberellic acid stimulus)	GO:5554(molecular function unknown)	GO:12505(endomembrane system)
AT1G75750	GASA1	GA-responsive GAST1 protein homolog regulated by BR and GA antagonistically. Possibly involved in cell elongation based on expression data	GO:9737(response to abscisic acid stimulus); GO:9741(response to brassinosteroid stimulus); GO:9739(response to gibberellic acid stimulus); GO:9826(unidimensional cell growth)
AT1G77760	NIA1 (NITRATE REDUCTASE 1)	Encodes the cytosolic minor isoform of nitrate reductase (NR). Involved in the first step of nitrate assimilation, it contributes about 15% of the nitrate reductase activity in shoots. Similar to molybdopterin oxidoreductases at the N-terminus, and to FAD/NAD-binding cytochrome reductases at the C-terminus. Cofactors: FAD, heme iron (cytochrome B-557), and molybdenum-pterin.	GO:42128(nitrate assimilation); GO:6809(nitric oxide biosynthesis); GO:9416(response to light stimulus)	GO:8940(nitrate reductase activity)	GO:5829(cytosol)
AT1G78850	Sugar binding	curculin-like (mannose-binding) lectin family protein, low similarity to ser/thr protein kinase from Zea mays (GI:2598067); contains Pfam lectin (probable mannose binding) domain PF01453 but not the protein kinase domain of the Z. mays protein		GO:5529(sugar binding)	GO:12505(endomembrane system)
AT1G80440	Unknown protein		GO:4(biological process unknown)	GO:5554(molecular function unknown)	GO:8372(cellular component unknown)
AT2G15620	NIR1; ferredoxin-nitrate reductase	involved in the second step of nitrate assimilation		GO:50421(nitrite reductase (NO-forming) activity)
AT2G18300	Transcription factor		GO:45449(regulation of transcription); GO:9735(response to cytokinin stimulus)	GO:3700(transcription factor activity)	GO:5634(nucleus)
AT2G21210	Unknown protein		GO:9733(response to auxin stimulus); GO:10200(response to chitin)	GO:5554(molecular function unknown)	GO:5739(mitochondrion)
AT2G24850	TAT3 (TYROSINE AMINOTRANSFERASE 3); transaminase	Encodes a tyrosine aminotransferase that is responsive to treatment with jasmonic acid.	GO:9753(response to jasmonic acid stimulus); GO:9611(response to wounding)	GO:4838(tyrosine transaminase activity)	GO:8372(cellular component unknown)
AT2G26980	CIPK3 (CBL-INTERACTING PROTEIN KINASE 3); kinase	encodes a serine-threonine protein kinase whose expression increases in response to abscisic acid, cold, drought, high salt, and wounding conditions. The gene is expressed in developing seeds and seedlings. Lines carrying a T-DNA insertions have reduced germination efficiency and expression of cold, high-salt, and abscisic acid marker genes are altered, but not drought-response markers.	GO:9628(response to abiotic stimulus); GO:9737(response to abscisic acid stimulus)	GO:4674(protein serine/threonine kinase activity)
AT2G30040	MAPKKK14; ATP binding / kinase/ protein kinase/ protein serine/threonine kinase/ protein-tyrosine kinase	member of MEKK subfamily
AT2G38170	CAX1; calcium:hydrogen antiporter	Encodes a high affinity vacuolar calcium antiporter. The residue His 338 is critrical to Ca2+ transport activity.	GO:6816(calcium ion transport); GO:9631(cold acclimation); GO:30026(manganese ion homeostasis); GO:9651(response to salt stress); GO:6882(zinc ion homeostasis)	GO:15368(calcium:cation antiporter activity); GO:15369(calcium:hydrogen antiporter activity)	GO:9705(vacuolar membrane (sensu Magnoliophyta))
AT2G39330	Unknown protein		GO:4(biological process unknown)	GO:5554(molecular function unknown)	GO:8372(cellular component unknown)
AT3G06070	Unknown protein		GO:4(biological process unknown)	GO:5554(molecular function unknown)	GO:8372(cellular component unknown)
AT3G15450	Unknown protein			GO:5554(molecular function unknown)
AT3G16530	Carbohydrate binding		GO:10200(response to chitin)	GO:30246(carbohydrate binding)	GO:12505(endomembrane system)
AT3G16560	Catalytic/ protein phosphatase type 2C		GO:4(biological process unknown)	GO:3824(catalytic activity); GO:15071(protein phosphatase type 2C activity)	GO:8372(cellular component unknown)
AT3G19030	Unknown protein			GO:5554(molecular function unknown)	GO:12505(endomembrane system)
AT3G23550	Antiporter/ drug transporter/ transporter		GO:6855(multidrug transport)	GO:15297(antiporter activity); GO:15238(drug transporter activity); GO:5215(transporter activity)	GO:16020(membrane)
AT3G28220	Unknown protein			GO:5554(molecular function unknown)	GO:8372(cellular component unknown)
AT3G46130	MYB111; DNA binding	putative transcription factor (MYB48) mRNA, complete cds
AT3G48100	ARR5 (ARABIDOPSIS RESPONSE REGULATOR 5); transcription regulator/ two-component response regulator	Transcription repressor that mediates a negative feedback loop in cytokinin signalling.	GO:9735(response to cytokinin stimulus)	GO:156(two-component response regulator activity)	GO:8372(cellular component unknown)
AT3G49570	Unknown protein		GO:4(biological process unknown)	GO:5554(molecular function unknown)	GO:8372(cellular component unknown)
AT3G49620	DIN11 (DARK INDUCIBLE 11); iron ion binding / isopenicillin-N synthase/ oxidoreductase	encodes a protein similar to 2-oxoacid-dependent dioxygenase. Expression is induced after 24 hours of dark treatment, in senescing leaves and treatment with exogenous photosynthesis inhibitor. Induction of gene expression was suppressed in excised leaves supplied with sugar. The authors suggest that the gene's expression pattern is responding to the level of sugar in the cell.
AT3G54830	Amino acid permease/ amino acid-polyamine transporter		GO:6865(amino acid transport)	GO:15359(amino acid permease activity); GO:5279(amino acid-polyamine transporter activity)	GO:16020(membrane)
AT3G56200	Amino acid permease		GO:6865(amino acid transport)	GO:15359(amino acid permease activity)	GO:16020(membrane)
AT3G57450	Unknown protein		GO:4(biological process unknown)	GO:5554(molecular function unknown)	GO:5739(mitochondrion)
AT3G63110	ATIPT3; ATP binding / tRNA isopentenyltransferase/ transferase, transferring alkyl or aryl (other than methyl) groups	AB061401 Arabidopsis thaliana AtIPT3 mRNA for cytokinin synthase, complete cds
AT4G05390	Oxidoreductase
AT4G15700	Arsenate reductase (glutaredoxin)/ electron transporter/ thiol-disulfide exchange intermediate		GO:45454(cell redox homeostasis); GO:6118(electron transport)	GO:8794(arsenate reductase (glutaredoxin) activity); GO:9055(electron carrier activity); GO:15035(protein disulfide oxidoreductase activity); GO:30508(thiol-disulfide exchange intermediate activity)	GO:12505(endomembrane system)
AT4G17470	Palmitoyl-(protein) hydrolase		GO:6464(protein modification)	GO:8474(palmitoyl-(protein) hydrolase activity)	GO:12505(endomembrane system)
AT4G18440	Adenylosuccinate lyase/ catalytic		GO:9152(purine ribonucleotide biosynthesis)	GO:4018(adenylosuccinate lyase activity); GO:3824(catalytic activity)	GO:9507(chloroplast)
AT4G21990	APR3 (APS REDUCTASE 3)	Encodes a protein disulfide isomerase-like (PDIL) protein, a member of a multigene family within the thioredoxin (TRX) superfamily. This protein also belongs to the adenosine 5'-phosphosulfate reductase-like (APRL) group.	GO:103(sulfate assimilation)	GO:9973(adenylyl-sulfate reductase activity)	GO:9507(chloroplast)
AT4G36540	DNA binding / transcription factor			GO:3677(DNA binding); GO:3700(transcription factor activity)	GO:5634(nucleus)
AT4G36670	Carbohydrate transporter/ sugar porter		GO:8643(carbohydrate transport); GO:6810(transport)	GO:15144(carbohydrate transporter activity); GO:5351(sugar porter activity)	GO:16021(integral to membrane); GO:16020(membrane)
AT5G02760	Catalytic/ protein phosphatase type 2C			GO:3824(catalytic activity); GO:15071(protein phosphatase type 2C activity)
AT5G04950	Nicotianamine synthase			GO:30410(nicotianamine synthase activity)
AT5G06570	Catalytic				GO:8372(cellular component unknown)
AT5G13220	Unknown protein		GO:4(biological process unknown)	GO:5554(molecular function unknown)	GO:8372(cellular component unknown)
AT5G18600	Arsenate reductase (glutaredoxin)/ electron transporter/ thiol-disulfide exchange intermediate		GO:45454(cell redox homeostasis); GO:6118(electron transport)	GO:8794(arsenate reductase (glutaredoxin) activity); GO:9055(electron carrier activity); GO:15035(protein disulfide oxidoreductase activity); GO:30508(thiol-disulfide exchange intermediate activity)	GO:8372(cellular component unknown)
AT5G19190	Unknown protein		GO:4(biological process unknown)	GO:5554(molecular function unknown)	GO:8372(cellular component unknown)
AT5G24770	VSP2 (VEGETATIVE STORAGE PROTEIN 2); acid phosphatase	mRNA for vegetative storage protein, complete cds	GO:42538(hyperosmotic salinity response); GO:46688(response to copper ion); GO:9625(response to insect); GO:6979(response to oxidative stress); GO:9611(response to wounding); GO:10149(senescence (sensu Magnoliophyta))	GO:3993(acid phosphatase activity)
AT5G24780	VSP1 (VEGETATIVE STORAGE PROTEIN 1); acid phosphatase	mRNA for vegetative storage protein, complete cds	GO:6952(defense response); GO:9753(response to jasmonic acid stimulus)	GO:8134(transcription factor binding)
AT5G25190	DNA binding / transcription factor	encodes a member of the ERF (ethylene response factor) subfamily B-6 of ERF/AP2 transcription factor family. The protein contains one AP2 domain. There are 12 members in this subfamily including RAP2.11.	GO:9873(ethylene mediated signaling pathway); GO:6355(regulation of transcription, DNA-dependent)	GO:3677(DNA binding); GO:3700(transcription factor activity)	GO:5634(nucleus)
AT5G26220	Unknown protein		GO:4(biological process unknown)	GO:5554(molecular function unknown)	GO:8372(cellular component unknown)
AT5G39590	Unknown protein			GO:5554(molecular function unknown)	GO:8372(cellular component unknown)
AT5G40850	UPM1 (UROPHORPHYRIN METHYLASE 1); methyltransferase/ uroporphyrin-III C-methyltransferase	urophorphyrin III methylase (UPM1) mRNA, complete cds
AT5G40890	ATCLC-A (CHLORIDE CHANNEL A); voltage-gated chloride channel	Encodes a member of the voltage-dependent chloride channel. Mutants homozygous for the T-DNA insertion mutation have reduced nitrate uptake capacity in high nitrate environment and exhibit hypersensitivity to chlorate.	GO:10167(response to nitrate)
AT5G44020	Acid phosphatase		GO:4(biological process unknown)	GO:3993(acid phosphatase activity)	GO:12505(endomembrane system)
AT5G50950	Catalytic/ fumarate hydratase		GO:6106(fumarate metabolism)	GO:3824(catalytic activity); GO:4333(fumarate hydratase activity)	GO:5739(mitochondrion)
AT5G52050	Antiporter/ drug transporter		GO:6855(multidrug transport)	GO:15297(antiporter activity); GO:15238(drug transporter activity)	GO:16020(membrane)
AT5G57560	TCH4 (TOUCH 4); hydrolase, acting on glycosyl bonds / hydrolase, hydrolyzing O-glycosyl compounds	Encodes a cell wall-modifying enzyme, rapidly upregulated in response to environmental stimuli	GO:9664(cell wall organization and biogenesis (sensu Magnoliophyta))		GO:5618(cell wall)
AT5G62360	Enzyme inhibitor/ pectinesterase/ pectinesterase inhibitor		GO:4(biological process unknown)	GO:4857(enzyme inhibitor activity); GO:30599(pectinesterase activity); GO:46910(pectinesterase inhibitor activity)	GO:8372(cellular component unknown)
AT5G62720	Unknown protein		GO:4(biological process unknown)	GO:5554(molecular function unknown)	GO:9706(chloroplast inner membrane); GO:16021(integral to membrane)
AT5G65010	ASN2 (ASPARAGINE SYNTHETASE 2); asparagine synthase (glutamine-hydrolyzing)	asparagine synthetase (ASN2) mRNA, complete cds
AT5G67420	Unknown protein		GO:4(biological process unknown)	GO:5554(molecular function unknown)	GO:8372(cellular component unknown)
down-regulated
Gene Name	Description	Function	GO biological process	GO molecular function	GO cellular component	Pathways
AT1G34060	Carbon-sulfur lyase			GO:16846(carbon-sulfur lyase activity)	GO:12505(endomembrane system)
AT1G55760	Protein binding		GO:4(biological process unknown)	GO:5515(protein binding)	GO:5739(mitochondrion)
AT1G56600	Transferase, transferring glycosyl groups / transferase, transferring hexosyl groups		GO:16051(carbohydrate biosynthesis)	GO:16757(transferase activity, transferring glycosyl groups); GO:16758(transferase activity, transferring hexosyl groups)	GO:8372(cellular component unknown)
AT1G56650	PAP1 (PRODUCTION OF ANTHOCYANIN PIGMENT 1); DNA binding / transcription factor	Encodes a putative MYB domain containing transcription factor involved in anthocyanin metabolism and radical scavenging.	GO:9718(anthocyanin biosynthesis); GO:46283(anthocyanin metabolism); GO:4(biological process unknown); GO:16036(cellular response to phosphate starvation); GO:6355(regulation of transcription, DNA-dependent); GO:19430(removal of superoxide radicals); GO:9733(response to auxin stimulus); GO:9753(response to jasmonic acid stimulus); GO:9651(response to salt stress); GO:9745(sucrose mediated signali…	GO:3677(DNA binding); GO:3993(acid phosphatase activity); GO:16787(hydrolase activity); GO:4722(protein serine/threonine phosphatase activity); GO:3700(transcription factor activity)	GO:12505(endomembrane system); GO:5634(nucleus)
AT1G66390	PAP2 (PRODUCTION OF ANTHOCYANIN PIGMENT 2); DNA binding / transcription factor	production of anthocyanin pigment 2 protein (PAP2) mRNA,	GO:9733(response to auxin stimulus)
AT2G43500	Transcription factor		GO:45449(regulation of transcription)	GO:3700(transcription factor activity)	GO:8372(cellular component unknown)
AT3G57680	Protein binding / serine-type peptidase		GO:7242(intracellular signaling cascade); GO:6508(proteolysis)	GO:5515(protein binding); GO:8236(serine-type peptidase activity)	GO:9543(thylakoid lumen (sensu Viridiplantae))
AT4G17670	Unknown protein		GO:4(biological process unknown)	GO:5554(molecular function unknown)	GO:8372(cellular component unknown)
AT4G33040	Electron transporter/ thiol-disulfide exchange intermediate		GO:45454(cell redox homeostasis); GO:6118(electron transport)	GO:9055(electron carrier activity); GO:15035(protein disulfide oxidoreductase activity); GO:30508(thiol-disulfide exchange intermediate activity)	GO:8372(cellular component unknown)
AT5G02580	Unknown protein		GO:4(biological process unknown)	GO:5554(molecular function unknown)	GO:8372(cellular component unknown)
AT5G19470	Hydrolase
AT5G54060	Transferase, transferring glycosyl groups
AT5G59050	Unknown protein		GO:4(biological process unknown)	GO:5554(molecular function unknown)	GO:8372(cellular component unknown)
