# Supplementary material for: Global transcription profiling reveals differential responses to chronic nitrogen stress and putative nitrogen regulatory components in Arabidopsis
Source: BMC Genomics. 2007 Aug 16;8:281. doi: 10.1186/1471-2164-8-281 (PMC1994689; doi:10.1186/1471-2164-8-281)
Supplement: Additional file 6 — The significant gene list after long-term N increase. [file 1471-2164-8-281-S6.xls]

## Sheet: Sheet1
Supplemental Table 5 Genes significantly differentially expressed after long-term N availability increase
up-regulated
Gene Name	Description	Function	GO biological process	GO molecular function	GO cellular component	Pathways
AT1G01620	PIP1C; water channel	a member of the plasma membrane intrinsic protein subfamily PIP1. localizes to the plasma membrane and exhibits water transport activity in Xenopus oocyte. expressed ubiquitously and protein level decreases slightly during leaf development.	GO:9414(response to water deprivation); GO:6833(water transport)	GO:15250(water channel activity)	GO:5886(plasma membrane)
AT1G02280	TOC33 (PLASTID PROTEIN IMPORT 1); GTP binding	Encodes a GTP-binding GTP-ase. Component of the chloroplast protein import machinery. Required for import of POR B into plastids.	GO:45036(protein targeting to chloroplast)	GO:5525(GTP binding); GO:3924(GTPase activity); GO:5515(protein binding)	GO:9707(chloroplast outer membrane)
AT1G02640	BXL2 (BETA-XYLOSIDASE 2); hydrolase, hydrolyzing O-glycosyl compounds	encodes a protein similar to a beta-xylosidase located in the extracellular matrix. This is a member of glycosyl hydrolase family 3 and has six other closely related members.
AT1G03230	Unknown protein		GO:4(biological process unknown)	GO:5554(molecular function unknown)	GO:12505(endomembrane system)
AT1G03600	Unknown protein		GO:4(biological process unknown)	GO:5554(molecular function unknown)	GO:30095(photosystem II (sensu Viridiplantae)); GO:9543(thylakoid lumen (sensu Viridiplantae)); GO:9535(thylakoid membrane (sensu Viridiplantae))	KEGG pathway: Photosynthesis 00195
AT1G03630	POR (PROTOCHLOROPHYLLIDE OXIDOREDUCTASE); oxidoreductase/ protochlorophyllide reductase	mRNA for NADPH:protochlorophyllide oxidoreductase, complete	GO:7021(tubulin folding)	GO:5554(molecular function unknown)	GO:5737(cytoplasm)
AT1G03870	FLA9 (fasciclin-like arabinogalactan-protein 9)	AF333974 Arabidopsis thaliana fasciclin-like arabinogalactan-protein 9 (Fla9) mRNA, complete cds
AT1G04040	Acid phosphatase		GO:4(biological process unknown)	GO:3993(acid phosphatase activity)	GO:9505(cell wall (sensu Magnoliophyta))
AT1G04420	Aldo-keto reductase/ oxidoreductase			GO:4033(aldo-keto reductase activity); GO:16491(oxidoreductase activity)	GO:9507(chloroplast)
AT1G04460	partial gene with strong similarity to 50S ribosomal protein L28 (gb|X68078)
AT1G04480	Structural constituent of ribosome		GO:6412(protein biosynthesis)	GO:3735(structural constituent of ribosome)	GO:5622(intracellular); GO:5739(mitochondrion); GO:5840(ribosome)	KEGG pathway: Ribosome 03010
AT1G06190	Unknown protein				GO:9507(chloroplast)
AT1G06940	chloroplast inner envelope protein, putative, 5' partial
AT1G07070	Structural constituent of ribosome		GO:6412(protein biosynthesis); GO:7046(ribosome biogenesis)	GO:3735(structural constituent of ribosome)	GO:5622(intracellular); GO:5739(mitochondrion); GO:5840(ribosome)
AT1G07320	RPL4; structural constituent of ribosome	encodes a plastid ribosomal protein L4	GO:6412(protein biosynthesis)	GO:3735(structural constituent of ribosome)	GO:311(plastid large ribosomal subunit); GO:9547(plastid ribosome)
AT1G07370	PCNA1 (PROLIFERATING CELLULAR NUCLEAR ANTIGEN); DNA binding / DNA polymerase processivity factor	Encodes putative proliferating cell nuclear antigen involved in cell cycle regulation.	GO:74(regulation of progression through cell cycle)	GO:5515(protein binding)
AT1G09200	DNA binding		GO:7001(chromosome organization and biogenesis (sensu Eukaryota)); GO:6334(nucleosome assembly)	GO:3677(DNA binding)	GO:9507(chloroplast); GO:786(nucleosome); GO:5634(nucleus)
AT1G09390	Carboxylic ester hydrolase/ hydrolase, acting on ester bonds		GO:6629(lipid metabolism)	GO:16789(carboxylic ester hydrolase activity); GO:16788(hydrolase activity, acting on ester bonds)	GO:12505(endomembrane system)
AT1G09750	Pepsin A		GO:6508(proteolysis)	GO:4194(pepsin A activity)	GO:12505(endomembrane system)
AT1G10470	ARR4 (RESPONSE REGULATOR 4); transcription regulator/ two-component response regulator	ARR4 mRNA for response regulator 4 and response regulator 1, complete cds, two-component response regulator homolog (IBC7)	GO:10017(red or far red light signaling pathway); GO:42752(regulation of circadian rhythm); GO:9735(response to cytokinin stimulus)	GO:5515(protein binding); GO:156(two-component response regulator activity)	GO:5737(cytoplasm); GO:5634(nucleus)
AT1G11870	ATP binding / serine-tRNA ligase/ tRNA ligase		GO:48481(ovule development); GO:6434(seryl-tRNA aminoacylation)	GO:4828(serine-tRNA ligase activity)
AT1G12240	ATBETAFRUCT4; beta-fructofuranosidase/ hydrolase, hydrolyzing O-glycosyl compounds		GO:5975(carbohydrate metabolism)	GO:4564(beta-fructofuranosidase activity); GO:4553(hydrolase activity, hydrolyzing O-glycosyl compounds)	GO:5773(vacuole)
AT1G12800	RNA binding			GO:3723(RNA binding)	GO:9507(chloroplast)
AT1G13730	RNA binding / nucleic acid binding / protein transporter		GO:6913(nucleocytoplasmic transport); GO:6810(transport)	GO:3723(RNA binding); GO:3676(nucleic acid binding)	GO:5622(intracellular)
AT1G14810	NAD binding / aspartate-semialdehyde dehydrogenase/ oxidoreductase, acting on the aldehyde or oxo group of donors, NAD or NADP as acceptor		GO:6520(amino acid metabolism); GO:9086(methionine biosynthesis); GO:9088(threonine biosynthesis)	GO:4073(aspartate-semialdehyde dehydrogenase activity); GO:16620(oxidoreductase activity, acting on the aldehyde or oxo group of donors, NAD or NADP as acceptor)	GO:5739(mitochondrion)
AT1G15930	Structural constituent of ribosome		GO:6412(protein biosynthesis)	GO:3735(structural constituent of ribosome)	GO:5830(cytosolic ribosome (sensu Eukaryota))
AT1G18080	ATARCA; nucleotide binding	WD-40 repeat protein (AtArcA) mRNA, complete cds	GO:4(biological process unknown)
AT1G18320	Protein translocase/ protein transporter		GO:15031(protein transport)	GO:15450(protein translocase activity); GO:8565(protein transporter activity)	GO:5743(mitochondrial inner membrane); GO:5744(mitochondrial inner membrane presequence translocase complex)
AT1G18540	Structural constituent of ribosome		GO:6412(protein biosynthesis)	GO:3735(structural constituent of ribosome)	GO:5830(cytosolic ribosome (sensu Eukaryota)); GO:5622(intracellular); GO:5840(ribosome)
AT1G18620	Unknown protein		GO:4(biological process unknown)	GO:5554(molecular function unknown)	GO:8372(cellular component unknown)
AT1G19450	Carbohydrate transporter/ sugar porter		GO:8643(carbohydrate transport); GO:6810(transport)	GO:15144(carbohydrate transporter activity); GO:5351(sugar porter activity)	GO:16021(integral to membrane); GO:16020(membrane)
AT1G20190	ATEXPA11 (ARABIDOPSIS THALIANA EXPANSIN A11)	member of Alpha-Expansin Gene Family. Naming convention from the Expansin Working Group (Kende et al, 2004. Plant Mol Bio)
AT1G21600	Unknown protein		GO:45893(positive regulation of transcription, DNA-dependent); GO:42793(transcription from plastid promoter)	GO:5554(molecular function unknown)	GO:9508(plastid chromosome)
AT1G22690	Unknown protein		GO:9739(response to gibberellic acid stimulus)	GO:5554(molecular function unknown)	GO:12505(endomembrane system)
AT1G22780	RNA binding / structural constituent of ribosome	S18 ribosomal protein involved in the binding of f-Met tRNA during initiation of mRNA translation. Expression restricted to meristems. Mutant phenotype-pointed first leaves,reduced fresh weight, growth retardation.	GO:6413(translational initiation)		GO:5840(ribosome)
AT1G23100	ATP binding		GO:6457(protein folding)	GO:5524(ATP binding)	GO:5739(mitochondrion)
AT1G23290	RPL27A (RIBOSOMAL PROTEIN L27A); structural constituent of ribosome	encodes a ribosomal protein L27A, a constituent of the large subunit of the ribosomal complex	GO:6412(protein biosynthesis)		GO:15934(large ribosomal subunit)	KEGG pathway: Ribosome 03010
AT1G23390	Unknown protein		GO:4(biological process unknown)	GO:5554(molecular function unknown)	GO:8372(cellular component unknown)
AT1G23410	Protein binding / structural constituent of ribosome		GO:6412(protein biosynthesis); GO:6464(protein modification); GO:42787(protein ubiquitination during ubiquitin-dependent protein catabolism); GO:6512(ubiquitin cycle)	GO:5515(protein binding); GO:3735(structural constituent of ribosome)	GO:5622(intracellular); GO:5840(ribosome)	KEGG pathway: Ribosome 03010
AT1G25230	Hydrolase/ protein serine/threonine phosphatase		GO:4(biological process unknown)	GO:16787(hydrolase activity); GO:4722(protein serine/threonine phosphatase activity)	GO:12505(endomembrane system)
AT1G25550	DNA binding / transcription factor		GO:45449(regulation of transcription)	GO:3677(DNA binding); GO:3700(transcription factor activity)	GO:5634(nucleus)
AT1G26880	Structural constituent of ribosome		GO:6412(protein biosynthesis); GO:7046(ribosome biogenesis)	GO:3735(structural constituent of ribosome)	GO:5622(intracellular); GO:5739(mitochondrion); GO:5840(ribosome)
AT1G26910	Structural constituent of ribosome		GO:6412(protein biosynthesis)	GO:3735(structural constituent of ribosome)	GO:5622(intracellular); GO:5739(mitochondrion); GO:5840(ribosome)	KEGG pathway: Ribosome 03010
AT1G27400	Structural constituent of ribosome		GO:6412(protein biosynthesis)	GO:3735(structural constituent of ribosome)	GO:5622(intracellular); GO:15934(large ribosomal subunit); GO:5840(ribosome)
AT1G28290	Unknown protein		GO:4(biological process unknown)	GO:5554(molecular function unknown)	GO:12505(endomembrane system)
AT1G29070	Structural constituent of ribosome		GO:6412(protein biosynthesis); GO:7046(ribosome biogenesis)	GO:3735(structural constituent of ribosome)	GO:9507(chloroplast); GO:5622(intracellular); GO:5840(ribosome)
AT1G29250	Unknown protein		GO:4(biological process unknown)		GO:8372(cellular component unknown)
AT1G29440	Unknown protein		GO:9733(response to auxin stimulus)	GO:5554(molecular function unknown)	GO:5739(mitochondrion)
AT1G29450	Unknown protein		GO:9733(response to auxin stimulus)	GO:5554(molecular function unknown)	GO:5739(mitochondrion)
AT1G29510	Unknown protein		GO:9733(response to auxin stimulus)	GO:5554(molecular function unknown)	GO:5739(mitochondrion)
AT1G29660	Carboxylic ester hydrolase/ hydrolase, acting on ester bonds		GO:6629(lipid metabolism)	GO:16789(carboxylic ester hydrolase activity); GO:16788(hydrolase activity, acting on ester bonds)	GO:12505(endomembrane system)
AT1G30520	AMP binding / catalytic		GO:8152(metabolism)	GO:16208(AMP binding); GO:3824(catalytic activity)	GO:5739(mitochondrion)
AT1G31700	copper amine oxidase, putative;similar to copper amine oxidase GI:685197 from (Pisum sativum)
AT1G32540	LOL1 (LSD ONE LIKE 1)	Encodes a protein with 3 plant-specific zinc finger domains that acts as a positive regulator of cell death.	GO:6917(induction of apoptosis)	GO:3677(DNA binding)
AT1G32990	PRPL11 (PLASTID RIBOSOMAL PROTEIN L11); structural constituent of ribosome	mutant has Decreased effective quantum yield of photosystem II; Pale green plants; Reduced growth rate; Plastid Ribosomal Protein L11
AT1G34030	RNA binding / structural constituent of ribosome		GO:6412(protein biosynthesis)	GO:3723(RNA binding); GO:3735(structural constituent of ribosome)	GO:5830(cytosolic ribosome (sensu Eukaryota)); GO:15935(small ribosomal subunit)
AT1G34690
AT1G35680	RNA binding / structural constituent of ribosome		GO:6412(protein biosynthesis); GO:9409(response to cold)	GO:3723(RNA binding); GO:3735(structural constituent of ribosome)	GO:9507(chloroplast); GO:5622(intracellular); GO:5840(ribosome)
AT1G36280	Adenylosuccinate lyase/ catalytic		GO:9152(purine ribonucleotide biosynthesis)	GO:4018(adenylosuccinate lyase activity); GO:3824(catalytic activity)	GO:9507(chloroplast)
AT1G37130	NIA2 (NITRATE REDUCTASE 2)	Identified as a mutant resistant to chlorate. Encodes nitrate reductase structural gene. Involved in nitrate assimilation. Has nitrate reductase activity. Up-regulated by the fungus P. indica. Binds transcription factor At2g35940.	GO:42128(nitrate assimilation); GO:6809(nitric oxide biosynthesis); GO:9416(response to light stimulus)	GO:9703(nitrate reductase (NADH) activity); GO:8940(nitrate reductase activity)
AT1G41880	Structural constituent of ribosome		GO:6412(protein biosynthesis); GO:7046(ribosome biogenesis)	GO:3735(structural constituent of ribosome)	GO:5622(intracellular); GO:5739(mitochondrion); GO:5840(ribosome)
AT1G48350	Structural constituent of ribosome		GO:6412(protein biosynthesis); GO:7046(ribosome biogenesis)	GO:3735(structural constituent of ribosome)	GO:9507(chloroplast); GO:5622(intracellular); GO:5840(ribosome)
AT1G48630	Nucleotide binding		GO:4(biological process unknown)	GO:166(nucleotide binding)	GO:8372(cellular component unknown)
AT1G49500	Unknown protein		GO:4(biological process unknown)	GO:5554(molecular function unknown)	GO:12505(endomembrane system)
AT1G50490	UBC20; ubiquitin conjugating enzyme	Encodes one of two ubiquitin-conjugating enzymes belonging to the E2-C gene family (the other being UBC19). Transcript is always found in diving cells, but also in other non-dividing cells.	GO:8283(cell proliferation)	GO:4840(ubiquitin conjugating enzyme activity)
AT1G52190	Transporter		GO:6857(oligopeptide transport)	GO:5215(transporter activity)	GO:16020(membrane)
AT1G52930	Unknown protein				GO:8372(cellular component unknown)
AT1G54000	Carboxylic ester hydrolase/ hydrolase, acting on ester bonds / lipase		GO:6629(lipid metabolism)	GO:16789(carboxylic ester hydrolase activity); GO:16788(hydrolase activity, acting on ester bonds); GO:16298(lipase activity)	GO:12505(endomembrane system)
AT1G54010	Carboxylic ester hydrolase/ hydrolase, acting on ester bonds		GO:6629(lipid metabolism)	GO:16789(carboxylic ester hydrolase activity); GO:16788(hydrolase activity, acting on ester bonds)	GO:12505(endomembrane system)
AT1G55490	CPN60B (CHAPERONIN 60 BETA); ATP binding / protein binding	encodes the beta subunit of the chloroplast chaperonin 60, a homologue of bacterial GroEL. Mutants in this gene develops lesions on its leaves, expresses systemic acquired resistance (SAR) and develops accelerated cell death to heat shock stress. The protein has molecular chaperone activity for suppressing protein aggregation in vitro.	GO:8219(cell death); GO:51085(chaperone cofactor-dependent protein folding); GO:6457(protein folding); GO:9627(systemic acquired resistance)		GO:9507(chloroplast)
AT1G56050	GTP binding		GO:4(biological process unknown)	GO:5525(GTP binding)	GO:9507(chloroplast)
AT1G56110	NOP56	NOP56-like protein mRNA, complete cds
AT1G56430	Nicotianamine synthase		GO:30418(nicotianamine biosynthesis)	GO:30410(nicotianamine synthase activity)	GO:8372(cellular component unknown)
AT1G57820	DNA binding / protein binding / ubiquitin-protein ligase/ zinc ion binding		GO:6355(regulation of transcription, DNA-dependent)	GO:3677(DNA binding); GO:5515(protein binding); GO:8270(zinc ion binding)
AT1G58290	HEMA1; glutamyl-tRNA reductase		GO:15995(chlorophyll biosynthesis); GO:6783(heme biosynthesis)	GO:8883(glutamyl-tRNA reductase activity)	GO:9507(chloroplast)
AT1G59840	Unknown protein		GO:4(biological process unknown)	GO:5554(molecular function unknown)	GO:5739(mitochondrion)
AT1G59990	ATP binding / ATP-dependent helicase/ helicase/ nucleic acid binding		GO:4(biological process unknown)	GO:5524(ATP binding); GO:8026(ATP-dependent helicase activity); GO:4386(helicase activity); GO:3676(nucleic acid binding)	GO:9507(chloroplast)
AT1G61580	ARP2/RPL3B; structural constituent of ribosome
AT1G62780	Unknown protein		GO:4(biological process unknown)	GO:5554(molecular function unknown)	GO:9507(chloroplast)
AT1G63940	Disulfide oxidoreductase/ oxidoreductase		GO:6118(electron transport)	GO:15036(disulfide oxidoreductase activity); GO:16491(oxidoreductase activity)	GO:5739(mitochondrion)
AT1G64510	Structural constituent of ribosome		GO:6412(protein biosynthesis); GO:7046(ribosome biogenesis)	GO:3735(structural constituent of ribosome)	GO:9507(chloroplast); GO:5622(intracellular); GO:5840(ribosome)
AT1G65870	Unknown protein		GO:6952(defense response); GO:9807(lignan biosynthesis); GO:9621(response to pathogenic fungi)	GO:5554(molecular function unknown)	GO:12505(endomembrane system)
AT1G66100	Toxin receptor binding		GO:6952(defense response)	GO:5554(molecular function unknown); GO:50827(toxin receptor binding)	GO:12505(endomembrane system)
AT1G66520	PDE194; formyltetrahydrofolate deformylase/ hydroxymethyl-, formyl- and related transferase		GO:9058(biosynthesis); GO:9152(purine ribonucleotide biosynthesis)	GO:8864(formyltetrahydrofolate deformylase activity); GO:16742(hydroxymethyl-, formyl- and related transferase activity)	GO:9507(chloroplast)
AT1G66760	Antiporter/ drug transporter/ transporter		GO:6855(multidrug transport)	GO:15297(antiporter activity); GO:15238(drug transporter activity); GO:5215(transporter activity)	GO:16020(membrane)
AT1G68190	Transcription factor/ zinc ion binding		GO:45449(regulation of transcription)	GO:3700(transcription factor activity); GO:8270(zinc ion binding)	GO:12505(endomembrane system); GO:5622(intracellular)
AT1G68520	Transcription factor/ zinc ion binding		GO:45449(regulation of transcription)	GO:3700(transcription factor activity); GO:8270(zinc ion binding)	GO:5622(intracellular); GO:5739(mitochondrion)
AT1G68560	XYL1; hydrolase, hydrolyzing O-glycosyl compounds	alpha-xylosidase precursor (XYL1)
AT1G68590	Structural constituent of ribosome		GO:6412(protein biosynthesis)	GO:3735(structural constituent of ribosome)	GO:9507(chloroplast); GO:5622(intracellular); GO:9536(plastid); GO:5840(ribosome)
AT1G68670	DNA binding / transcription factor		GO:45449(regulation of transcription)	GO:3677(DNA binding); GO:3700(transcription factor activity)	GO:5634(nucleus)
AT1G69040	ACR4; amino acid binding	ACT-domain containing protein involved in feedback regulation of amino acid metabolism	GO:9793(embryonic development (sensu Magnoliophyta)); GO:6521(regulation of amino acid metabolism); GO:9735(response to cytokinin stimulus)	GO:19199(transmembrane receptor protein kinase activity)	GO:9986(cell surface); GO:5829(cytosol); GO:30139(endocytic vesicle); GO:5886(plasma membrane)
AT1G69160	Unknown protein		GO:4(biological process unknown)	GO:5554(molecular function unknown)	GO:8372(cellular component unknown)
AT1G69530	ATEXPA1 (ARABIDOPSIS THALIANA EXPANSIN A1)	Member of Alpha-Expansin Gene Family. Naming convention from the Expansin Working Group (Kende et al, Plant Mol Bio)
AT1G70200	Nucleic acid binding			GO:3676(nucleic acid binding)	GO:9507(chloroplast)
AT1G71720	RNA binding			GO:3723(RNA binding)	GO:9507(chloroplast)
AT1G72370	P40; structural constituent of ribosome	acidic protein associated to 40S ribosomal subunit of ribosomes. Involved in polysome formation during active protein synthesis. Expressed in actively growing tissue.	GO:42256(mature ribosome assembly)		GO:5737(cytoplasm); GO:15935(small ribosomal subunit)
AT1G73110	ATP binding / ATPase			GO:5524(ATP binding); GO:16887(ATPase activity)	GO:9535(thylakoid membrane (sensu Viridiplantae))
AT1G73230	Unknown protein		GO:4(biological process unknown)	GO:5554(molecular function unknown)	GO:8372(cellular component unknown)
AT1G74670	Unknown protein		GO:9740(gibberellic acid mediated signaling); GO:9739(response to gibberellic acid stimulus)	GO:5554(molecular function unknown)	GO:12505(endomembrane system)
AT1G74850	ATP binding / damaged DNA binding
AT1G74980	putative ribosomal protein S9
AT1G75190	Unknown protein		GO:4(biological process unknown)	GO:5554(molecular function unknown)	GO:9507(chloroplast)
AT1G75750	GASA1	GA-responsive GAST1 protein homolog regulated by BR and GA antagonistically. Possibly involved in cell elongation based on expression data	GO:9737(response to abscisic acid stimulus); GO:9741(response to brassinosteroid stimulus); GO:9739(response to gibberellic acid stimulus); GO:9826(unidimensional cell growth)
AT1G77060	Catalytic		GO:8152(metabolism)	GO:3824(catalytic activity)	GO:9507(chloroplast)
AT1G77690	Amino acid permease/ transporter		GO:6865(amino acid transport)	GO:15359(amino acid permease activity); GO:5215(transporter activity)	GO:16020(membrane)
AT1G78630	EMB1473; structural constituent of ribosome		GO:9793(embryonic development (sensu Magnoliophyta)); GO:6412(protein biosynthesis)	GO:3735(structural constituent of ribosome)	GO:9507(chloroplast); GO:5622(intracellular); GO:5840(ribosome)
AT1G78820	Sugar binding			GO:5529(sugar binding)	GO:12505(endomembrane system)
AT1G78830	Sugar binding			GO:5529(sugar binding)	GO:9505(cell wall (sensu Magnoliophyta))
AT1G78850	Sugar binding	curculin-like (mannose-binding) lectin family protein, low similarity to ser/thr protein kinase from Zea mays (GI:2598067); contains Pfam lectin (probable mannose binding) domain PF01453 but not the protein kinase domain of the Z. mays protein		GO:5529(sugar binding)	GO:12505(endomembrane system)
AT1G79850	RPS17; structural constituent of ribosome	nuclear-encoded 30S chloroplast ribosomal protein S17	GO:6412(protein biosynthesis)		GO:312(plastid small ribosomal subunit)	KEGG pathway: Ribosome 03010
AT1G80440	Unknown protein		GO:4(biological process unknown)	GO:5554(molecular function unknown)	GO:8372(cellular component unknown)
AT1G80770	PDE318; GTP binding			GO:5525(GTP binding)	GO:9507(chloroplast)
AT2G01250	Structural constituent of ribosome / transcription regulator		GO:6412(protein biosynthesis)	GO:3735(structural constituent of ribosome); GO:30528(transcription regulator activity)	GO:5622(intracellular); GO:15934(large ribosomal subunit); GO:5840(ribosome)
AT2G02740	DNA binding
AT2G03420	Unknown protein		GO:4(biological process unknown)	GO:5554(molecular function unknown)	GO:9507(chloroplast)
AT2G03750	Sulfotransferase		GO:4(biological process unknown)	GO:8146(sulfotransferase activity)	GO:12505(endomembrane system)
AT2G04030	CR88; ATP binding / unfolded protein binding	Encodes a chloroplast-targeted 90-kDa heat shock protein located in the stroma involved in red-light mediated deetiolation response. Mutants are resistant to chlorate, have elongated hypocotyls in light, and affect the expression of NR2, CAB, and RBCS but NOT NR1 and NiR.	GO:9704(de-etiolation); GO:10157(response to chlorate); GO:9408(response to heat)		GO:9570(chloroplast stroma)
AT2G05990	MOD1 (MOSAIC DEATH 1); enoyl-[acyl-carrier protein] reductase (NADH)/ oxidoreductase	Encodes enoyl-ACP reductase a component of the fatty acid synthase complex. A reduced function mutation in this gene, mod1, was found in a screen for premature cell death mutants. Mutant plants have reduced lipid level and pleiotropic morphological defects, including chlorotic and abnormally shaped leaves.	GO:6633(fatty acid biosynthesis)	GO:16631(enoyl-[acyl-carrier protein] reductase activity)	GO:5835(fatty acid synthase complex)
AT2G06850	EXGT-A1 (ENDO-XYLOGLUCAN TRANSFERASE); hydrolase, acting on glycosyl bonds	endoxyloglucan transferase (EXGT-A1) gene	GO:9733(response to auxin stimulus); GO:9645(response to low light intensity); GO:9612(response to mechanical stimulus); GO:9826(unidimensional cell growth)	GO:16762(xyloglucan:xyloglucosyl transferase activity)	GO:5576(extracellular region)
AT2G10940	Lipid binding		GO:6869(lipid transport)	GO:8289(lipid binding)	GO:9535(thylakoid membrane (sensu Viridiplantae))
AT2G13820	Lipid binding		GO:6869(lipid transport)	GO:8289(lipid binding)	GO:12505(endomembrane system)
AT2G14880	Unknown protein		GO:4(biological process unknown)	GO:5554(molecular function unknown)	GO:9507(chloroplast); GO:5634(nucleus)
AT2G15620	NIR1; ferredoxin-nitrate reductase	involved in the second step of nitrate assimilation		GO:50421(nitrite reductase (NO-forming) activity)
AT2G18020	EMB2296; structural constituent of ribosome		GO:9793(embryonic development (sensu Magnoliophyta)); GO:6412(protein biosynthesis)	GO:3735(structural constituent of ribosome)	GO:5830(cytosolic ribosome (sensu Eukaryota)); GO:5840(ribosome)	KEGG pathway: Ribosome 03010
AT2G18220	Unknown protein		GO:4(biological process unknown)		GO:8372(cellular component unknown)
AT2G18300	Transcription factor		GO:45449(regulation of transcription); GO:9735(response to cytokinin stimulus)	GO:3700(transcription factor activity)	GO:5634(nucleus)
AT2G19670	S-adenosylmethionine-dependent methyltransferase/ protein-arginine N-methyltransferase			GO:16274(protein-arginine N-methyltransferase activity)
AT2G19730	Structural constituent of ribosome		GO:6412(protein biosynthesis); GO:7046(ribosome biogenesis)	GO:3735(structural constituent of ribosome)	GO:5830(cytosolic ribosome (sensu Eukaryota)); GO:5840(ribosome)	KEGG pathway: Ribosome 03010
AT2G20450	Structural constituent of ribosome		GO:6412(protein biosynthesis); GO:7046(ribosome biogenesis)	GO:3735(structural constituent of ribosome)	GO:5622(intracellular); GO:5840(ribosome)
AT2G21210	Unknown protein		GO:9733(response to auxin stimulus); GO:10200(response to chitin)	GO:5554(molecular function unknown)	GO:5739(mitochondrion)
AT2G21790	R1; ribonucleoside-diphosphate reductase		GO:6260(DNA replication)	GO:4748(ribonucleoside-diphosphate reductase activity)	GO:5971(ribonucleoside-diphosphate reductase complex)
AT2G22990	SNG1 (SINAPOYLGLUCOSE 1); serine carboxypeptidase	sinapoylglucose:malate sinapoyltransferase. Catalyzes the formation of sinapoylmalate from sinapoylglucose. Mutants accumulate excess sinapoylglucose.	GO:9698(phenylpropanoid metabolism)	GO:16754(sinapoylglucose-malate O-sinapoyltransferase activity)
AT2G23130	AGP17 (ARABINOGALACTAN PROTEIN 17)	AGP17 is a lysine-rich arabinogalactan-protein (AGP) and part of a multi-gene family of glycoproteins with approx. 50 members. It falls into one subclass with AGP18 and AGP19, other lysine-rich AGPs. 84% of its proline residues are hydroxylated to hydroproline and its heavy glycosylation accounts for appr. 69% of the molecular weight. The main glycosyl residues are arabinose (30.1%) and galactose…			GO:5886(plasma membrane)
AT2G23350	PAB4; RNA binding / translation initiation factor	polyadenylate-binding protein, putative / PABP, putative.Member of the Class II family of PABP proteins. Highly and ubiquitously expressed.		GO:3723(RNA binding); GO:3743(translation initiation factor activity)	GO:9507(chloroplast)
AT2G23670	Unknown protein
AT2G24060	Translation initiation factor		GO:6413(translational initiation)	GO:3743(translation initiation factor activity)	GO:9507(chloroplast)
AT2G25840	ATP binding / tRNA ligase/ tryptophan-tRNA ligase		GO:48481(ovule development); GO:6418(tRNA aminoacylation for protein translation)	GO:5524(ATP binding); GO:4812(aminoacyl-tRNA ligase activity); GO:4830(tryptophan-tRNA ligase activity)
AT2G25880	ATP binding / kinase/ protein kinase/ protein serine/threonine kinase/ protein-tyrosine kinase	Encodes a member of a family of Ser/Thr kinases whose activities peak during cell division. Transcripts are abundant in tissues rich in dividing cells like roots and flowers but are low or absent in fully expanded leaves and stems. In interphase cells, the protein is predominantly nuclear. During mitosis, the protein associates with plant-specific cytoskeletal structures (preprophase band, phragm…	GO:6468(protein amino acid phosphorylation)	GO:5524(ATP binding); GO:16301(kinase activity); GO:4672(protein kinase activity); GO:4674(protein serine/threonine kinase activity); GO:4713(protein-tyrosine kinase activity)	GO:5634(nucleus)
AT2G26690	Transporter		GO:9753(response to jasmonic acid stimulus); GO:9611(response to wounding)	GO:5215(transporter activity)	GO:16020(membrane)
AT2G27530	Structural constituent of ribosome		GO:6412(protein biosynthesis)	GO:3735(structural constituent of ribosome)	GO:5622(intracellular); GO:15934(large ribosomal subunit); GO:5840(ribosome)
AT2G28000	CPN60A; ATP binding / protein binding	Encodes chaperonin-60 alpha, a molecular chaperone involved in Rubisco folding. Mutants display aberrant chloroplast and embryo development.	GO:9658(chloroplast organization and biogenesis); GO:9790(embryonic development); GO:6457(protein folding)		GO:9507(chloroplast)
AT2G30970	ASP1 (ASPARTATE AMINOTRANSFERASE 1)	mRNA for ASPARTATE AMINOTRANSFERASE 1, complete cds
AT2G31170	ATP binding / cysteine-tRNA ligase		GO:6423(cysteinyl-tRNA aminoacylation)	GO:5524(ATP binding); GO:4817(cysteine-tRNA ligase activity)	GO:9507(chloroplast); GO:5739(mitochondrion)
AT2G31610	Structural constituent of ribosome		GO:6412(protein biosynthesis)	GO:3735(structural constituent of ribosome)	GO:5830(cytosolic ribosome (sensu Eukaryota)); GO:5843(cytosolic small ribosomal subunit (sensu Eukaryota))
AT2G32060	Structural constituent of ribosome		GO:6412(protein biosynthesis)	GO:3735(structural constituent of ribosome)	GO:5830(cytosolic ribosome (sensu Eukaryota))
AT2G32180	Unknown protein
AT2G32220	Structural constituent of ribosome		GO:6412(protein biosynthesis)	GO:3735(structural constituent of ribosome)	GO:5622(intracellular); GO:5840(ribosome)	KEGG pathway: Ribosome 03010
AT2G32230	Unknown protein			GO:5554(molecular function unknown)	GO:5739(mitochondrion)
AT2G32690	unknown protein;
AT2G33180	Unknown protein		GO:4(biological process unknown)	GO:5554(molecular function unknown)	GO:9507(chloroplast)
AT2G33210	ATP binding / protein binding		GO:6954(inflammatory response)	GO:5524(ATP binding); GO:5515(protein binding)	GO:5739(mitochondrion)
AT2G33330	Unknown protein		GO:4(biological process unknown)	GO:5554(molecular function unknown)	GO:12505(endomembrane system)
AT2G33370	Structural constituent of ribosome		GO:6412(protein biosynthesis)	GO:3735(structural constituent of ribosome)	GO:5622(intracellular); GO:5739(mitochondrion); GO:5840(ribosome)
AT2G33430	Unknown protein		GO:4(biological process unknown)	GO:5554(molecular function unknown)	GO:5739(mitochondrion)
AT2G33450	Structural constituent of ribosome		GO:6412(protein biosynthesis)	GO:3735(structural constituent of ribosome)	GO:9507(chloroplast); GO:5622(intracellular); GO:5840(ribosome)
AT2G33800	Structural constituent of ribosome		GO:6412(protein biosynthesis); GO:9409(response to cold)	GO:3735(structural constituent of ribosome)	GO:9507(chloroplast); GO:5622(intracellular); GO:5840(ribosome); GO:15935(small ribosomal subunit)	KEGG pathway: Ribosome 03010
AT2G34640	Unknown protein
AT2G35040	IMP cyclohydrolase/ phosphoribosylaminoimidazolecarboxamide formyltransferase		GO:6164(purine nucleotide biosynthesis)	GO:3937(IMP cyclohydrolase activity); GO:4643(phosphoribosylaminoimidazolecarboxamide formyltransferase activity)	GO:9507(chloroplast)
AT2G35180	pseudogene
AT2G35410	RNA binding / nucleic acid binding			GO:3723(RNA binding); GO:3676(nucleic acid binding)	GO:9507(chloroplast)
AT2G35500	ATP binding / shikimate kinase		GO:16089(aromatic amino acid family biosynthesis, shikimate pathway)	GO:5524(ATP binding); GO:4765(shikimate kinase activity)	GO:9507(chloroplast)
AT2G36170	Protein binding / structural constituent of ribosome		GO:6412(protein biosynthesis); GO:6464(protein modification)	GO:5515(protein binding); GO:3735(structural constituent of ribosome)	GO:5622(intracellular); GO:5840(ribosome)
AT2G36620	Structural constituent of ribosome
AT2G37190	Structural constituent of ribosome		GO:9409(response to cold); GO:7046(ribosome biogenesis)	GO:3735(structural constituent of ribosome)	GO:9282(cytosolic large ribosomal subunit (sensu Bacteria)); GO:5830(cytosolic ribosome (sensu Eukaryota)); GO:5840(ribosome)	KEGG pathway: Ribosome 03010
AT2G37220	synonyms: F3G5.1, F3G5_1; 29 kDa ribonucleoprotein, chloroplast, putative / RNA-binding protein cp29, putative, similar to SP|Q43349 29 kDa ribonucleoprotein, chloroplast precursor (RNA-binding protein cp29) {Arabidopsis thaliana}; Arabidopsis thaliana RNA binding / nucleic acid binding (AT2G37220) mRNA, complete cds.		GO:9409(response to cold)	GO:3723(RNA binding); GO:3676(nucleic acid binding)	GO:9507(chloroplast)
AT2G37270	ATRPS5B (RIBOSOMAL PROTEIN 5B); structural constituent of ribosome	One of two genes encoding the ribosomal protein S5. Expressed at a lower level compared to ATRPS5A.
AT2G37600	Structural constituent of ribosome		GO:6412(protein biosynthesis)	GO:3735(structural constituent of ribosome)	GO:9507(chloroplast); GO:5622(intracellular); GO:5840(ribosome)
AT2G37660	Unknown protein				GO:9507(chloroplast)
AT2G37690	Phosphoribosylaminoimidazole carboxylase		GO:6189('de novo' IMP biosynthesis)	GO:4638(phosphoribosylaminoimidazole carboxylase activity)	GO:9507(chloroplast); GO:9320(phosphoribosylaminoimidazole carboxylase complex)
AT2G38140	PSRP4 (PLASTID-SPECIFIC RIBOSOMAL PROTEIN 4); structural constituent of ribosome	plastid-specific ribosomal protein 4 (PSRP4) mRNA, complete
AT2G38810	DNA binding		GO:7001(chromosome organization and biogenesis (sensu Eukaryota)); GO:6334(nucleosome assembly)	GO:3677(DNA binding)	GO:9507(chloroplast); GO:786(nucleosome); GO:5634(nucleus)
AT2G39310	Unknown protein		GO:4(biological process unknown)	GO:5554(molecular function unknown)	GO:8372(cellular component unknown)
AT2G39390	Structural constituent of ribosome		GO:6412(protein biosynthesis); GO:7046(ribosome biogenesis)	GO:3735(structural constituent of ribosome)	GO:5830(cytosolic ribosome (sensu Eukaryota)); GO:5840(ribosome)
AT2G39800	P5CS1 (DELTA1-PYRROLINE-5-CARBOXYLATE SYNTHASE 1)	encodes a delta1-pyrroline-5-carboxylate synthase that catalyzes the rate-limiting enzyme in the biosynthesis of proline. Gene is expressed in reproductive organs and tissues under non-stress conditions but in the whole plant under water-limiting condition. Expression is also induced by abscisic acid and salt stress in a light-dependent manner.	GO:6561(proline biosynthesis); GO:9651(response to salt stress); GO:9414(response to water deprivation)	GO:17084(delta1-pyrroline-5-carboxylate synthetase activity)
AT2G40360	Nucleotide binding		GO:4(biological process unknown)	GO:166(nucleotide binding)	GO:8372(cellular component unknown)
AT2G40490	Uroporphyrinogen decarboxylase
AT2G40610	ATEXPA8 (ARABIDOPSIS THALIANA EXPANSIN A8)	member of Alpha-Expansin Gene Family. Naming convention from the Expansin Working Group (Kende et al, 2004. Plant Mol Bio)
AT2G41250	Catalytic/ hydrolase/ phosphoglycolate phosphatase		GO:8152(metabolism)	GO:3824(catalytic activity); GO:16787(hydrolase activity); GO:8967(phosphoglycolate phosphatase activity)	GO:5739(mitochondrion)
AT2G41720	EMB2654		GO:9793(embryonic development (sensu Magnoliophyta))	GO:5554(molecular function unknown)
AT2G41840	Structural constituent of ribosome		GO:6412(protein biosynthesis)	GO:3735(structural constituent of ribosome)	GO:5830(cytosolic ribosome (sensu Eukaryota)); GO:5843(cytosolic small ribosomal subunit (sensu Eukaryota))	KEGG pathway: Ribosome 03010
AT2G42740	synonyms: F7D19.26, F7D19_26; similar to 60S ribosomal protein L11 (RPL11B) [Arabidopsis thaliana] (TAIR:At3g58700.1); similar to 60S ribosomal protein L11 (RPL11C) [Arabidopsis thaliana] (TAIR:At4g18730.1); similar to ribosomal protein RL5 [Cicer arietinum] (GB:CAD56220.1); contains InterPro domain Mitochondrial ribosomal protein L5 (InterPro:IPR003236); contains InterPro domain Ribosomal protei…	encodes a cytosolic ribosomal protein L16, which is a constituent of 60S large ribosomal complex. Gene is expressed in root stele and anthers and expression is induced by auxin treatment.	GO:6412(protein biosynthesis)		GO:5842(cytosolic large ribosomal subunit (sensu Eukaryota))
AT2G43030	Structural constituent of ribosome		GO:6412(protein biosynthesis)	GO:3735(structural constituent of ribosome)	GO:9507(chloroplast); GO:5622(intracellular); GO:5840(ribosome)	KEGG pathway: Ribosome 03010
AT2G44040	Dihydrodipicolinate reductase		GO:9089(lysine biosynthesis via diaminopimelate)	GO:8839(dihydrodipicolinate reductase activity)	GO:9507(chloroplast)
AT2G44120	Structural constituent of ribosome / transcription regulator		GO:6412(protein biosynthesis)	GO:3735(structural constituent of ribosome); GO:30528(transcription regulator activity)	GO:5830(cytosolic ribosome (sensu Eukaryota)); GO:15934(large ribosomal subunit)
AT2G44640	Unknown protein		GO:4(biological process unknown)	GO:5554(molecular function unknown)	GO:9941(chloroplast envelope)
AT2G44920	Unknown protein			GO:5554(molecular function unknown)	GO:9543(thylakoid lumen (sensu Viridiplantae)); GO:9535(thylakoid membrane (sensu Viridiplantae))
AT2G45470	FLA8
AT2G47610	Structural constituent of ribosome		GO:6412(protein biosynthesis)	GO:3735(structural constituent of ribosome)	GO:5622(intracellular); GO:30529(ribonucleoprotein complex); GO:5840(ribosome)
AT3G01480	Peptidyl-prolyl cis-trans isomerase		GO:6457(protein folding)	GO:3755(peptidyl-prolyl cis-trans isomerase activity)	GO:9543(thylakoid lumen (sensu Viridiplantae)); GO:9535(thylakoid membrane (sensu Viridiplantae))
AT3G01500	CA1 (CARBONIC ANHYDRASE 1); carbonate dehydratase/ zinc ion binding
AT3G02080	Structural constituent of ribosome		GO:6412(protein biosynthesis)	GO:3735(structural constituent of ribosome)	GO:5830(cytosolic ribosome (sensu Eukaryota)); GO:5840(ribosome)
AT3G02560	Structural constituent of ribosome		GO:6412(protein biosynthesis)	GO:3735(structural constituent of ribosome)	GO:5830(cytosolic ribosome (sensu Eukaryota)); GO:5843(cytosolic small ribosomal subunit (sensu Eukaryota))
AT3G03820	Unknown protein		GO:9733(response to auxin stimulus)	GO:5554(molecular function unknown)	GO:5739(mitochondrion)
AT3G03920	RNA binding / rRNA binding		GO:6364(rRNA processing); GO:7046(ribosome biogenesis)	GO:3723(RNA binding); GO:19843(rRNA binding)	GO:9535(thylakoid membrane (sensu Viridiplantae))
AT3G04840	Structural constituent of ribosome		GO:6412(protein biosynthesis)	GO:3735(structural constituent of ribosome)	GO:5830(cytosolic ribosome (sensu Eukaryota)); GO:5843(cytosolic small ribosomal subunit (sensu Eukaryota))
AT3G04920	Structural constituent of ribosome		GO:6412(protein biosynthesis); GO:7046(ribosome biogenesis)	GO:3735(structural constituent of ribosome)	GO:5622(intracellular); GO:5739(mitochondrion); GO:5840(ribosome)
AT3G05560	Structural constituent of ribosome		GO:6412(protein biosynthesis)	GO:3735(structural constituent of ribosome)	GO:5830(cytosolic ribosome (sensu Eukaryota)); GO:5840(ribosome)	KEGG pathway: Ribosome 03010
AT3G05590	RPL18 (RIBOSOMAL PROTEIN L18); structural constituent of ribosome	Encodes cytoplasmic ribosomal protein L18.	GO:6412(protein biosynthesis)	GO:3735(structural constituent of ribosome)	GO:15934(large ribosomal subunit)
AT3G05730	Unknown protein	Encodes a defensin-like (DEFL) family protein.			GO:12505(endomembrane system)
AT3G06070	Unknown protein		GO:4(biological process unknown)	GO:5554(molecular function unknown)	GO:8372(cellular component unknown)
AT3G06680	Structural constituent of ribosome		GO:6412(protein biosynthesis); GO:7046(ribosome biogenesis)	GO:3735(structural constituent of ribosome)	GO:9507(chloroplast); GO:5622(intracellular); GO:5840(ribosome)
AT3G06700	Structural constituent of ribosome		GO:6412(protein biosynthesis); GO:7046(ribosome biogenesis)	GO:3735(structural constituent of ribosome)	GO:9507(chloroplast); GO:5622(intracellular); GO:5840(ribosome)	KEGG pathway: Ribosome 03010
AT3G06980	ATP binding / ATP-dependent helicase/ helicase/ nucleic acid binding		GO:4(biological process unknown)	GO:5524(ATP binding); GO:8026(ATP-dependent helicase activity); GO:4386(helicase activity); GO:3676(nucleic acid binding)	GO:9507(chloroplast)
AT3G07110	Structural constituent of ribosome		GO:6412(protein biosynthesis)	GO:3735(structural constituent of ribosome)	GO:5830(cytosolic ribosome (sensu Eukaryota)); GO:15934(large ribosomal subunit)
AT3G07430	EMB1990		GO:9793(embryonic development (sensu Magnoliophyta))	GO:5554(molecular function unknown)	GO:9507(chloroplast); GO:16020(membrane)
AT3G08030	Unknown protein		GO:4(biological process unknown)	GO:5554(molecular function unknown)	GO:12505(endomembrane system)
AT3G08740	Translation elongation factor		GO:6414(translational elongation)	GO:3746(translation elongation factor activity)	GO:9507(chloroplast)
AT3G08920	Unknown protein		GO:4(biological process unknown)	GO:5554(molecular function unknown)	GO:5739(mitochondrion)
AT3G09200	Structural constituent of ribosome		GO:6412(protein biosynthesis); GO:9409(response to cold); GO:6414(translational elongation)	GO:3735(structural constituent of ribosome)	GO:5830(cytosolic ribosome (sensu Eukaryota)); GO:5840(ribosome)
AT3G09210	Transcriptional elongation regulator
AT3G09260	PYK10; hydrolase, hydrolyzing O-glycosyl compounds	Encodes beta-glucosidase.The major constituent of ER bodies. One of the most abundant proteins in Arabidopsis seedlings		GO:8422(beta-glucosidase activity); GO:15928(fucosidase activity)	GO:10168(ER body)
AT3G09580	Oxidoreductase		GO:6118(electron transport)	GO:16491(oxidoreductase activity)	GO:9507(chloroplast)
AT3G09680	Structural constituent of ribosome		GO:6412(protein biosynthesis)	GO:3735(structural constituent of ribosome)	GO:5622(intracellular); GO:5739(mitochondrion); GO:5840(ribosome); GO:15935(small ribosomal subunit)
AT3G10610	Structural constituent of ribosome		GO:6412(protein biosynthesis)	GO:3735(structural constituent of ribosome)	GO:5830(cytosolic ribosome (sensu Eukaryota)); GO:5840(ribosome)	KEGG pathway: Ribosome 03010
AT3G10690	ATP binding / DNA binding / DNA topoisomerase (ATP-hydrolyzing)/ DNA topoisomerase/ catalytic		GO:6259(DNA metabolism); GO:6265(DNA topological change); GO:6268(DNA unwinding during replication)	GO:5524(ATP binding); GO:3677(DNA binding); GO:3918(DNA topoisomerase (ATP-hydrolyzing) activity); GO:3916(DNA topoisomerase activity); GO:3824(catalytic activity)	GO:5739(mitochondrion)
AT3G11510	Structural constituent of ribosome		GO:6412(protein biosynthesis)	GO:3735(structural constituent of ribosome)	GO:5830(cytosolic ribosome (sensu Eukaryota)); GO:5843(cytosolic small ribosomal subunit (sensu Eukaryota))
AT3G11630	Antioxidant		GO:4(biological process unknown)	GO:16209(antioxidant activity)	GO:9507(chloroplast)
AT3G12270	Methyltransferase			GO:8168(methyltransferase activity)
AT3G12780	PGK1 (PHOSPHOGLYCERATE KINASE 1); phosphoglycerate kinase	phosphoglycerate kinase (PGK1) mRNA, complete cds; nuclear
AT3G12930	Unknown protein		GO:4(biological process unknown)		GO:9507(chloroplast)
AT3G13120	Structural constituent of ribosome		GO:6412(protein biosynthesis)	GO:3735(structural constituent of ribosome)	GO:9507(chloroplast); GO:5622(intracellular); GO:5840(ribosome); GO:15935(small ribosomal subunit)
AT3G13470	ATP binding / protein binding		GO:44267(cellular protein metabolism)	GO:5524(ATP binding); GO:5515(protein binding)	GO:5739(mitochondrion)
AT3G13750	BGAL1; beta-galactosidase/ sugar binding	Arabidopsis thaliana mRNA for putative beta-galactosidase (BGAL1 gene).
AT3G14740	Protein binding / zinc ion binding		GO:6355(regulation of transcription, DNA-dependent)	GO:5515(protein binding); GO:8270(zinc ion binding)	GO:5739(mitochondrion)
AT3G15450	Unknown protein			GO:5554(molecular function unknown)
AT3G15850	FAD5 (FATTY ACID DESATURASE 5); oxidoreductase	Chloroplastic enzyme responsible for the synthesis of 16:1 fatty acids from galactolipids and sulpholipids. Uses ferredoxin as electron donor.	GO:6636(fatty acid desaturation); GO:10205(photoinhibition)	GO:9979(16:0 monogalactosyldiacylglycerol desaturase activity)	GO:9579(thylakoid)
AT3G16240	DELTA-TIP; water channel	Delta tonoplast intrinsic protein, functions as a water channel and ammonium (NH3) transporter. Highly expressed in flower, shoot, and stem. Expression shows diurnal regulation and is induced by ammonium (NH3). Protein localized to vacuolar membrane.		GO:51739(ammonia transporter activity); GO:15200(methylammonium transporter activity); GO:15250(water channel activity)	GO:9705(vacuolar membrane (sensu Magnoliophyta))
AT3G16250	Electron carrier/ electron transporter/ iron ion binding		GO:6118(electron transport)	GO:9055(electron carrier activity); GO:5506(iron ion binding)	GO:9507(chloroplast)
AT3G16420	Unknown protein
AT3G16530	Carbohydrate binding		GO:10200(response to chitin)	GO:30246(carbohydrate binding)	GO:12505(endomembrane system)
AT3G16670	Unknown protein		GO:4(biological process unknown)	GO:5554(molecular function unknown)	GO:12505(endomembrane system)
AT3G17170	RFC3 (REGULATOR OF FATTY-ACID COMPOSITION 3); structural constituent of ribosome
AT3G17350	Unknown protein		GO:4(biological process unknown)	GO:5554(molecular function unknown)	GO:12505(endomembrane system)
AT3G17640	Protein binding		GO:7165(signal transduction)	GO:5515(protein binding)	GO:12505(endomembrane system)
AT3G18130	Nucleotide binding		GO:4(biological process unknown)	GO:166(nucleotide binding)	GO:5834(heterotrimeric G-protein complex)
AT3G18600	ATP binding / ATP-dependent helicase/ helicase/ nucleic acid binding			GO:5524(ATP binding); GO:8026(ATP-dependent helicase activity); GO:4386(helicase activity); GO:3676(nucleic acid binding)
AT3G18680	Uridylate kinase		GO:8652(amino acid biosynthesis); GO:6221(pyrimidine nucleotide biosynthesis)	GO:9041(uridylate kinase activity)	GO:9507(chloroplast)
AT3G18890	Unknown protein				GO:9535(thylakoid membrane (sensu Viridiplantae))
AT3G22230	Structural constituent of ribosome		GO:6412(protein biosynthesis); GO:7046(ribosome biogenesis)	GO:3735(structural constituent of ribosome)	GO:5622(intracellular); GO:5739(mitochondrion); GO:5840(ribosome)	KEGG pathway: Ribosome 03010
AT3G23080	Unknown protein		GO:4(biological process unknown)	GO:5554(molecular function unknown)	GO:5739(mitochondrion)
AT3G23390	Structural constituent of ribosome		GO:6412(protein biosynthesis)	GO:3735(structural constituent of ribosome)	GO:5622(intracellular); GO:5840(ribosome)
AT3G23830	RNA binding / nucleic acid binding			GO:3723(RNA binding)	GO:5739(mitochondrion)
AT3G23940	Catalytic/ dihydroxy-acid dehydratase		GO:9082(branched chain family amino acid biosynthesis); GO:8152(metabolism)	GO:3824(catalytic activity); GO:4160(dihydroxy-acid dehydratase activity)	GO:9507(chloroplast)
AT3G25520	ATL5 (A. THALIANA RIBOSOMAL PROTEIN L5); structural constituent of ribosome	Encodes ribosomal protein L5 that binds to 5S ribosomal RNA and in involved in its export from the nucleus to the cytoplasm.
AT3G25920	RPL15	encodes a plastid ribosomal protein CL15, a constituent of the large subunit of the ribosomal complex	GO:6412(protein biosynthesis)	GO:3735(structural constituent of ribosome)	GO:311(plastid large ribosomal subunit)
AT3G26710	Unknown protein		GO:4(biological process unknown)	GO:5554(molecular function unknown)	GO:9507(chloroplast)
AT3G27060	Ribonucleoside-diphosphate reductase					KEGG pathway: Purine metabolism 00230; KEGG pathway: Pyrimidine metabolism 00240
AT3G27160	GHS1 (GLUCOSE HYPERSENSITIVE 1); structural constituent of ribosome	GHS1 encodes plastid ribosomal protein S21
AT3G27360	DNA binding		GO:7001(chromosome organization and biogenesis (sensu Eukaryota)); GO:6334(nucleosome assembly)	GO:3677(DNA binding)	GO:9507(chloroplast); GO:786(nucleosome); GO:5634(nucleus)
AT3G27740	CARA (CARBAMOYL PHOSPHATE SYNTHETASE A); ATP binding / carbamoyl-phosphate synthase (glutamine-hydrolyzing)/ carbamoyl-phosphate synthase/ catalytic	carbamoyl phosphate synthetase small subunit mRNA (carA),
AT3G27850	RPL12-C (RIBOSOMAL PROTEIN L12-C); structural constituent of ribosome	50S ribosomal protein L12-C	GO:6412(protein biosynthesis)		GO:311(plastid large ribosomal subunit)	KEGG pathway: Ribosome 03010
AT3G28220	Unknown protein			GO:5554(molecular function unknown)	GO:8372(cellular component unknown)
AT3G28460	Unknown protein		GO:4(biological process unknown)		GO:9507(chloroplast)
AT3G28900	Structural constituent of ribosome		GO:6412(protein biosynthesis); GO:7046(ribosome biogenesis)	GO:3735(structural constituent of ribosome)	GO:5622(intracellular); GO:5739(mitochondrion); GO:5840(ribosome)
AT3G44590	Structural constituent of ribosome		GO:6414(translational elongation)	GO:3735(structural constituent of ribosome)	GO:12505(endomembrane system); GO:5622(intracellular); GO:5840(ribosome)
AT3G44750	HD2A (HISTONE DEACETYLASE 2A); nucleic acid binding / zinc ion binding	putative histone deacetylase (HD2A) mRNA, complete cds
AT3G44890	RPL9; structural constituent of ribosome	Plastid ribosomal protein CL9	GO:6412(protein biosynthesis)	GO:3735(structural constituent of ribosome)	GO:311(plastid large ribosomal subunit)
AT3G46740	TOC75; protein translocase	a lot of biochemistry has been done on this gene in pea. interacts with chloroplast-targeted precursor proteins during docking and translocation into the outer membrane. can form a voltage-gated ion channel in pea.
AT3G46940	DUTP diphosphatase/ hydrolase		GO:9394(2'-deoxyribonucleotide metabolism); GO:46080(dUTP metabolism)	GO:4170(dUTP diphosphatase activity); GO:16787(hydrolase activity)	GO:8372(cellular component unknown)	KEGG pathway: Pyrimidine metabolism 00240
AT3G47340	ASN1 (DARK INDUCIBLE 6)	encodes a glutamine-dependent asparagine synthetase, the predicted ASN1 peptide contains a purF-type glutamine-binding domain, and is expressed predominantly in shoot tissues, where light has a negative effect on its mRNA accumulation. Expression is induced within 3 hours of dark treatment, in senescing leaves and treatment with exogenous photosynthesis inhibitor. Induction of gene expression was…	GO:9063(amino acid catabolism)	GO:4066(asparagine synthase (glutamine-hydrolyzing) activity)
AT3G47370	Structural constituent of ribosome		GO:6412(protein biosynthesis)	GO:3735(structural constituent of ribosome)	GO:5830(cytosolic ribosome (sensu Eukaryota)); GO:15935(small ribosomal subunit)
AT3G48100	ARR5 (ARABIDOPSIS RESPONSE REGULATOR 5); transcription regulator/ two-component response regulator	Transcription repressor that mediates a negative feedback loop in cytokinin signalling.	GO:9735(response to cytokinin stimulus)	GO:156(two-component response regulator activity)	GO:8372(cellular component unknown)
AT3G48500	PDE312		GO:4(biological process unknown)		GO:9508(plastid chromosome)
AT3G48730	Glutamate-1-semialdehyde 2,1-aminomutase/ pyridoxal phosphate binding / transaminase
AT3G48930	EMB1080; structural constituent of ribosome		GO:9793(embryonic development (sensu Magnoliophyta)); GO:6412(protein biosynthesis)	GO:3735(structural constituent of ribosome)	GO:5830(cytosolic ribosome (sensu Eukaryota)); GO:5843(cytosolic small ribosomal subunit (sensu Eukaryota))
AT3G49010	ATBBC1; structural constituent of ribosome	Encodes 60S ribosomal protein L13. Homolog of human breast basic conserved 1 (BBC1).	GO:6412(protein biosynthesis)	GO:3735(structural constituent of ribosome)	GO:5840(ribosome)
AT3G49620	DIN11 (DARK INDUCIBLE 11); iron ion binding / isopenicillin-N synthase/ oxidoreductase	encodes a protein similar to 2-oxoacid-dependent dioxygenase. Expression is induced after 24 hours of dark treatment, in senescing leaves and treatment with exogenous photosynthesis inhibitor. Induction of gene expression was suppressed in excised leaves supplied with sugar. The authors suggest that the gene's expression pattern is responding to the level of sugar in the cell.
AT3G51870	Binding / transporter		GO:9624(response to nematode); GO:6810(transport)	GO:5488(binding); GO:5215(transporter activity)	GO:9507(chloroplast); GO:16020(membrane); GO:5743(mitochondrial inner membrane)
AT3G52380	synonyms: PDE322, PIGMENT DEFECTIVE 322; 33 kDa ribonucleoprotein, chloroplast, putative / RNA-binding protein cp33, putative, similar to chloroplast RNA-binding protein (cp33) GB:BAA06523 (Arabidopsis thaliana) (Plant Mol. Biol. 27 (3), 529-539 (1995)); contains InterPro entry IPR000504: RNA-binding region RNP-1 (RNA recognition motif) (RRM); Arabidopsis thaliana CP33; RNA binding (CP33) mRNA, c…	chloroplast RNA-binding protein		GO:3723(RNA binding)	GO:9507(chloroplast)
AT3G52580	Structural constituent of ribosome		GO:6412(protein biosynthesis)	GO:3735(structural constituent of ribosome)	GO:5843(cytosolic small ribosomal subunit (sensu Eukaryota))
AT3G52620	Unknown protein		GO:4(biological process unknown)	GO:5554(molecular function unknown)	GO:8372(cellular component unknown)
AT3G52720	Carbonate dehydratase/ zinc ion binding		GO:6730(one-carbon compound metabolism)	GO:4089(carbonate dehydratase activity); GO:8270(zinc ion binding)	GO:12505(endomembrane system)
AT3G53130	LUT1 (LUTEIN DEFICIENT 1); oxygen binding	Lutein-deficient 1 (LUT1) required for lutein biosynthesis, member of the xanthophyll class of carotenoids. Involved in epsilon ring hydroxylation. Maps at 67.3 cM on chromosome 3.	GO:16117(carotenoid biosynthesis)	GO:9974(epsilon hydroxylase activity)	GO:9507(chloroplast)
AT3G53460	29 kDa ribonucleoprotein, chloroplast / RNA-binding protein cp 29, nearly identical to SP|Q43349 29 kDa ribonucleoprotein, chloroplast precursor (RNA-binding protein cp29) {Arabidopsis thaliana}; Arabidopsis thaliana CP29; RNA binding (CP29) mRNA, complete cds.	Encodes a nuclear gene with a consensus RNA-binding domain that is localized to the chloroplast.		GO:3723(RNA binding)	GO:9507(chloroplast)
AT3G53800	Unknown protein		GO:4(biological process unknown)	GO:5554(molecular function unknown)	GO:8372(cellular component unknown)
AT3G53890	Structural constituent of ribosome		GO:6412(protein biosynthesis); GO:7046(ribosome biogenesis)	GO:3735(structural constituent of ribosome)	GO:5622(intracellular); GO:5840(ribosome)
AT3G54180	CDC2B (CDC2-LIKE GENE); kinase	Arabidopsis homolog of yeast cdc2, a protein kinase that plays a central role in control of the mitotic cell cycle.	GO:9826(unidimensional cell growth)	GO:4693(cyclin-dependent protein kinase activity)	GO:8372(cellular component unknown)
AT3G54470	Orotate phosphoribosyltransferase/ orotidine-5'-phosphate decarboxylase/ transferase		GO:6207('de novo' pyrimidine base biosynthesis); GO:9116(nucleoside metabolism); GO:6221(pyrimidine nucleotide biosynthesis)	GO:4588(orotate phosphoribosyltransferase activity); GO:4590(orotidine-5'-phosphate decarboxylase activity); GO:16740(transferase activity)	GO:8372(cellular component unknown)
AT3G54560	DNA binding		GO:7001(chromosome organization and biogenesis (sensu Eukaryota)); GO:6334(nucleosome assembly)	GO:3677(DNA binding)	GO:786(nucleosome); GO:5634(nucleus)
AT3G54750	Unknown protein		GO:4(biological process unknown)	GO:5554(molecular function unknown)	GO:8372(cellular component unknown)
AT3G55010	Catalytic/ phosphoribosylformylglycinamidine cyclo-ligase		GO:6189('de novo' IMP biosynthesis)	GO:3824(catalytic activity); GO:4641(phosphoribosylformylglycinamidine cyclo-ligase activity)	GO:9507(chloroplast); GO:5737(cytoplasm)
AT3G55280	RNA binding / structural constituent of ribosome		GO:6412(protein biosynthesis); GO:7046(ribosome biogenesis)	GO:3723(RNA binding); GO:3735(structural constituent of ribosome)	GO:9282(cytosolic large ribosomal subunit (sensu Bacteria)); GO:5622(intracellular); GO:5840(ribosome)
AT3G55750	Structural constituent of ribosome		GO:6412(protein biosynthesis); GO:7046(ribosome biogenesis)	GO:3735(structural constituent of ribosome)	GO:5830(cytosolic ribosome (sensu Eukaryota)); GO:5840(ribosome)
AT3G56070	ROC2; peptidyl-prolyl cis-trans isomerase	rotamase cyclophilin 2 (ROC2) exhibiting peptidyl-prolyl cis-trans isomerase activity involved in signal transduction.	GO:7165(signal transduction)	GO:16018(cyclosporin A binding); GO:3755(peptidyl-prolyl cis-trans isomerase activity)	GO:5829(cytosol)
AT3G56330	RNA binding / S-adenosylmethionine-dependent methyltransferase/ tRNA (guanine-N2-)-methyltransferase		GO:8033(tRNA processing)	GO:3723(RNA binding); GO:4809(tRNA (guanine-N2-)-methyltransferase activity)	GO:9507(chloroplast)
AT3G56340	Structural constituent of ribosome		GO:6412(protein biosynthesis); GO:7046(ribosome biogenesis)	GO:3735(structural constituent of ribosome)	GO:5830(cytosolic ribosome (sensu Eukaryota)); GO:5840(ribosome)
AT3G56680	Nucleic acid binding		GO:4(biological process unknown)	GO:3676(nucleic acid binding)	GO:8372(cellular component unknown)
AT3G57490	Structural constituent of ribosome		GO:6412(protein biosynthesis)	GO:3735(structural constituent of ribosome)	GO:5843(cytosolic small ribosomal subunit (sensu Eukaryota)); GO:5622(intracellular); GO:5840(ribosome)	KEGG pathway: Ribosome 03010
AT3G58610	Ketol-acid reductoisomerase		GO:9082(branched chain family amino acid biosynthesis)	GO:4455(ketol-acid reductoisomerase activity)	GO:5739(mitochondrion)
AT3G58700	60S ribosomal protein L11 (RPL11B), ribosomal protein L11, cytosolic, Arabidopsis thaliana, PIR:S49033; Arabidopsis thaliana structural constituent of ribosome (AT3G58700) mRNA, complete cds.		GO:6412(protein biosynthesis)	GO:3735(structural constituent of ribosome)	GO:5842(cytosolic large ribosomal subunit (sensu Eukaryota)); GO:5830(cytosolic ribosome (sensu Eukaryota))
AT3G59540	Structural constituent of ribosome		GO:6412(protein biosynthesis); GO:7046(ribosome biogenesis)	GO:3735(structural constituent of ribosome)	GO:5622(intracellular); GO:5840(ribosome)
AT3G59650	Unknown protein		GO:4(biological process unknown)	GO:5554(molecular function unknown)	GO:5739(mitochondrion)
AT3G59980	TRNA binding			GO:49(tRNA binding)	GO:9507(chloroplast)
AT3G60290	Oxidoreductase, acting on paired donors, with incorporation or reduction of molecular oxygen, 2-oxoglutarate as one donor, and incorporation of one atom each of oxygen into both donors		GO:9058(biosynthesis)	GO:16706(oxidoreductase activity, acting on paired donors, with incorporation or reduction of molecular oxygen, 2-oxoglutarate as one donor, and incorporation of one atom each of oxygen into both donors)	GO:8372(cellular component unknown)
AT3G60770	Structural constituent of ribosome		GO:6412(protein biosynthesis)	GO:3735(structural constituent of ribosome)	GO:5830(cytosolic ribosome (sensu Eukaryota)); GO:5843(cytosolic small ribosomal subunit (sensu Eukaryota))
AT3G61100	Unknown protein		GO:4(biological process unknown)	GO:5554(molecular function unknown)	GO:8372(cellular component unknown)
AT3G62530	Lyase		GO:4(biological process unknown)	GO:16829(lyase activity)	GO:5739(mitochondrion); GO:30089(phycobilisome)
AT3G62870	Structural constituent of ribosome		GO:6412(protein biosynthesis)	GO:3735(structural constituent of ribosome)	GO:5830(cytosolic ribosome (sensu Eukaryota))
AT3G62910	APG3 (ALBINO AND PALE GREEN); translation release factor/ translation release factor, codon specific	Isolated in a screen for chloroplast development mutants. Pale green, albino seedlings arrest early in seedling development.	GO:9658(chloroplast organization and biogenesis)
AT3G63510	FAD binding / oxidoreductase		GO:6808(regulation of nitrogen utilization); GO:8033(tRNA processing)	GO:50660(FAD binding); GO:16491(oxidoreductase activity)	GO:9507(chloroplast)
AT4G00600	Catalytic		GO:9396(folic acid and derivative biosynthesis)	GO:3824(catalytic activity)	GO:9507(chloroplast)
AT4G00810	Structural constituent of ribosome		GO:6414(translational elongation)	GO:3735(structural constituent of ribosome)	GO:12505(endomembrane system); GO:5622(intracellular); GO:5840(ribosome)
AT4G01310	Structural constituent of ribosome		GO:6412(protein biosynthesis)	GO:3735(structural constituent of ribosome)	GO:5842(cytosolic large ribosomal subunit (sensu Eukaryota)); GO:5830(cytosolic ribosome (sensu Eukaryota))
AT4G02530	Unknown protein		GO:4(biological process unknown)	GO:5554(molecular function unknown)	GO:9543(thylakoid lumen (sensu Viridiplantae)); GO:9535(thylakoid membrane (sensu Viridiplantae))
AT4G02800	Unknown protein		GO:4(biological process unknown)	GO:5554(molecular function unknown)	GO:9507(chloroplast)
AT4G02850	Catalytic		GO:9058(biosynthesis)	GO:3824(catalytic activity)	GO:12505(endomembrane system)
AT4G04040	6-phosphofructokinase		GO:6096(glycolysis)	GO:47334(diphosphate-fructose-6-phosphate 1-phosphotransferase activity)
AT4G04840	Unknown protein		GO:4(biological process unknown)	GO:5554(molecular function unknown)	GO:8372(cellular component unknown)
AT4G09040	RNA binding / nucleic acid binding		GO:4(biological process unknown)	GO:3723(RNA binding); GO:3676(nucleic acid binding)	GO:9507(chloroplast)
AT4G09050	putative protein;putative chloroplast 31 kDa ribonucleoprotein precursor - Arabidopsis thaliana,PID:g3608147
AT4G10450	Structural constituent of ribosome		GO:6412(protein biosynthesis)	GO:3735(structural constituent of ribosome)	GO:5622(intracellular); GO:15934(large ribosomal subunit); GO:5840(ribosome)
AT4G10480	Unknown protein		GO:4(biological process unknown)	GO:5554(molecular function unknown)	GO:8372(cellular component unknown)
AT4G11100	Unknown protein		GO:4(biological process unknown)	GO:5554(molecular function unknown)	GO:8372(cellular component unknown)
AT4G11290	Peroxidase		GO:6979(response to oxidative stress)	GO:4601(peroxidase activity)	GO:12505(endomembrane system)
AT4G12600	RNA binding / structural constituent of ribosome		GO:6412(protein biosynthesis); GO:42254(ribosome biogenesis and assembly)	GO:3723(RNA binding); GO:3735(structural constituent of ribosome)	GO:5622(intracellular); GO:30529(ribonucleoprotein complex); GO:5840(ribosome)
AT4G12970	Unknown protein		GO:4(biological process unknown)	GO:5554(molecular function unknown)	GO:12505(endomembrane system)
AT4G13170	Structural constituent of ribosome		GO:6412(protein biosynthesis)	GO:3735(structural constituent of ribosome)	GO:5622(intracellular); GO:15934(large ribosomal subunit); GO:5840(ribosome)
AT4G15000	Structural constituent of ribosome		GO:6412(protein biosynthesis)	GO:3735(structural constituent of ribosome)	GO:5622(intracellular); GO:5739(mitochondrion); GO:5840(ribosome)	KEGG pathway: Ribosome 03010
AT4G15700	Arsenate reductase (glutaredoxin)/ electron transporter/ thiol-disulfide exchange intermediate		GO:45454(cell redox homeostasis); GO:6118(electron transport)	GO:8794(arsenate reductase (glutaredoxin) activity); GO:9055(electron carrier activity); GO:15035(protein disulfide oxidoreductase activity); GO:30508(thiol-disulfide exchange intermediate activity)	GO:12505(endomembrane system)
AT4G15830	Unknown protein		GO:4(biological process unknown)	GO:5554(molecular function unknown)	GO:8372(cellular component unknown)
AT4G16390	ATP binding / damaged DNA binding				GO:9507(chloroplast)
AT4G17390	Structural constituent of ribosome		GO:6412(protein biosynthesis)	GO:3735(structural constituent of ribosome)	GO:5622(intracellular); GO:5739(mitochondrion); GO:5840(ribosome)
AT4G17560	Structural constituent of ribosome		GO:6412(protein biosynthesis); GO:7046(ribosome biogenesis)	GO:3735(structural constituent of ribosome)	GO:9507(chloroplast); GO:5622(intracellular); GO:5840(ribosome)
AT4G18100	Structural constituent of ribosome		GO:6412(protein biosynthesis); GO:7046(ribosome biogenesis)	GO:3735(structural constituent of ribosome)	GO:5622(intracellular); GO:5739(mitochondrion); GO:5840(ribosome)	KEGG pathway: Ribosome 03010
AT4G18440	Adenylosuccinate lyase/ catalytic		GO:9152(purine ribonucleotide biosynthesis)	GO:4018(adenylosuccinate lyase activity); GO:3824(catalytic activity)	GO:9507(chloroplast)
AT4G18480	CHLI1 (CHLORINA 42); magnesium chelatase	Encodes the CHLI subunit of magnesium chelatase which is required for chlorophyll biosynthesis.	GO:15995(chlorophyll biosynthesis)	GO:16851(magnesium chelatase activity)	GO:9570(chloroplast stroma); GO:10007(magnesium chelatase complex)
AT4G18730	RPL16B; structural constituent of ribosome	encodes a cytosolic ribosomal protein L16, which is a constituent of 60S large ribosomal complex. Gene is expressed in root and shoot apical meristems and in lateral root primordia. Expression in lateral root primordia is induced by auxin.	GO:6412(protein biosynthesis)		GO:5842(cytosolic large ribosomal subunit (sensu Eukaryota))
AT4G20120	hypothetical protein;
AT4G20130	Unknown protein
AT4G23820	Polygalacturonase		GO:5975(carbohydrate metabolism)	GO:4650(polygalacturonase activity)	GO:12505(endomembrane system)
AT4G24280	CPHSC70-1; ATP binding		GO:6457(protein folding); GO:9409(response to cold); GO:9408(response to heat)	GO:5524(ATP binding)	GO:9532(plastid stroma)
AT4G24770	synonyms: 31-KDA RNA BINDING PROTEIN, ATRBP31, ATRBP33, CP31, F6I7.11, STEP1; 31 kDa ribonucleoprotein, chloroplast, putative / RNA-binding protein RNP-T, putative / RNA-binding protein 1/2/3, putative / RNA-binding protein cp31, putative, similar to SP|Q04836 31 kDa ribonucleoprotein, chloroplast precursor (RNA-binding protein RNP-T) (RNA-binding protein 1/2/3) (AtRBP33) (RNA-binding protein cp3…	encodes a chloroplast RNA-binding protein	GO:6396(RNA processing)	GO:3723(RNA binding)	GO:9507(chloroplast)
AT4G24930	Unknown protein		GO:4(biological process unknown)	GO:5554(molecular function unknown)	GO:9543(thylakoid lumen (sensu Viridiplantae))
AT4G25050	ACP4	encodes an acyl carrier protein predominantly expressed in leaves. Gene expression is upregulated by light.	GO:6633(fatty acid biosynthesis); GO:9416(response to light stimulus)	GO:36(acyl carrier activity)
AT4G25080	Unknown protein		GO:15995(chlorophyll biosynthesis)		GO:9941(chloroplast envelope); GO:9535(thylakoid membrane (sensu Viridiplantae))	KEGG pathway: Porphyrin and chlorophyll metabolism 00860
AT4G25740	Structural constituent of ribosome		GO:6412(protein biosynthesis)	GO:3735(structural constituent of ribosome)	GO:5830(cytosolic ribosome (sensu Eukaryota)); GO:5843(cytosolic small ribosomal subunit (sensu Eukaryota))
AT4G25890	Structural constituent of ribosome		GO:6414(translational elongation)	GO:3735(structural constituent of ribosome)	GO:5622(intracellular); GO:5840(ribosome)
AT4G26230	CAB3 (CHLOROPHYLL A/B BINDING PROTEIN 3); chlorophyll binding		GO:6412(protein biosynthesis); GO:7046(ribosome biogenesis)	GO:3735(structural constituent of ribosome)	GO:5622(intracellular); GO:5840(ribosome)	KEGG pathway: Ribosome 03010
AT4G26370	RNA binding		GO:6355(regulation of transcription, DNA-dependent)	GO:3723(RNA binding)	GO:9507(chloroplast)
AT4G27440	PORB (PROTOCHLOROPHYLLIDE OXIDOREDUCTASE B); oxidoreductase/ protochlorophyllide reductase	light-dependent NADPH:protochlorophyllide oxidoreductase B			GO:9507(chloroplast)
AT4G28660	Unknown protein		GO:15979(photosynthesis)	GO:5554(molecular function unknown)	GO:9539(photosystem II reaction center); GO:9535(thylakoid membrane (sensu Viridiplantae))	KEGG pathway: Photosynthesis 00195
AT4G29060	EMB2726; RNA binding / structural constituent of ribosome / translation elongation factor		GO:9793(embryonic development (sensu Magnoliophyta)); GO:6414(translational elongation)	GO:3723(RNA binding); GO:3735(structural constituent of ribosome); GO:3746(translation elongation factor activity)	GO:9507(chloroplast); GO:5840(ribosome)
AT4G30610	BRS1 (BRI1 SUPPRESSOR 1)	serine carboxypeptidase involved in brassinosteroid signalling	GO:9742(brassinosteroid mediated signaling); GO:6508(proteolysis)	GO:4185(serine carboxypeptidase activity)	GO:5615(extracellular space)
AT4G30620	Unknown protein		GO:4(biological process unknown)		GO:9507(chloroplast)
AT4G30800	Structural constituent of ribosome		GO:6412(protein biosynthesis)	GO:3735(structural constituent of ribosome)	GO:5843(cytosolic small ribosomal subunit (sensu Eukaryota))
AT4G31040	Unknown protein		GO:4(biological process unknown)		GO:9507(chloroplast); GO:16021(integral to membrane)
AT4G31700	RPS6 (RIBOSOMAL PROTEIN S6); structural constituent of ribosome	ribosomal protein S6 (rps6) mRNA, complete cds
AT4G31810	3-hydroxyisobutyryl-CoA hydrolase/ catalytic		GO:6635(fatty acid beta-oxidation); GO:8152(metabolism)	GO:3860(3-hydroxyisobutyryl-CoA hydrolase activity); GO:3824(catalytic activity)	GO:5739(mitochondrion)
AT4G32340	Unknown protein				GO:5739(mitochondrion)
AT4G34290	Unknown protein		GO:4(biological process unknown)	GO:5554(molecular function unknown)	GO:9507(chloroplast); GO:5634(nucleus)
AT4G34820	Unknown protein		GO:4(biological process unknown)	GO:5554(molecular function unknown)	GO:8372(cellular component unknown)
AT4G36130	Structural constituent of ribosome		GO:6412(protein biosynthesis)	GO:3735(structural constituent of ribosome)	GO:5622(intracellular); GO:5739(mitochondrion); GO:5840(ribosome)	KEGG pathway: Ribosome 03010
AT4G36540	DNA binding / transcription factor			GO:3677(DNA binding); GO:3700(transcription factor activity)	GO:5634(nucleus)
AT4G37610	Protein binding / transcription regulator
AT4G37800	Hydrolase, acting on glycosyl bonds / hydrolase, hydrolyzing O-glycosyl compounds		GO:5975(carbohydrate metabolism)	GO:16798(hydrolase activity, acting on glycosyl bonds); GO:4553(hydrolase activity, hydrolyzing O-glycosyl compounds)	GO:12505(endomembrane system)
AT4G38100	Threonine endopeptidase		GO:6511(ubiquitin-dependent protein catabolism)	GO:4298(threonine endopeptidase activity)	GO:9535(thylakoid membrane (sensu Viridiplantae))
AT4G38160	PDE191		GO:4(biological process unknown)	GO:5554(molecular function unknown)	GO:8372(cellular component unknown)
AT4G38680	GRP2; nucleic acid binding	encodes a glycine-rich protein that is present as several copies in the genome. It is expressed equally abundantly in all tissues examined.		GO:3676(nucleic acid binding)	GO:8372(cellular component unknown)
AT4G38840	Unknown protein		GO:9733(response to auxin stimulus); GO:9409(response to cold)	GO:5554(molecular function unknown)	GO:5739(mitochondrion)
AT4G38850	SAUR_AC1 (SMALL AUXIN UP RNA 1 FROM ARABIDOPSIS THALIANA ECOTYPE COLUMBIA)	mRNA is rapidly induced by auxin and is very short-lived. Has been used as a reporter gene in studying auxin mutants.	GO:9733(response to auxin stimulus)	GO:5554(molecular function unknown)
AT5G02160	Unknown protein		GO:4(biological process unknown)	GO:5554(molecular function unknown)	GO:9535(thylakoid membrane (sensu Viridiplantae))
AT5G02450	Structural constituent of ribosome		GO:6412(protein biosynthesis)	GO:3735(structural constituent of ribosome)	GO:5622(intracellular); GO:5840(ribosome)
AT5G02610	Structural constituent of ribosome		GO:6412(protein biosynthesis); GO:7046(ribosome biogenesis)	GO:3735(structural constituent of ribosome)	GO:5622(intracellular); GO:5840(ribosome)
AT5G02760	Catalytic/ protein phosphatase type 2C			GO:3824(catalytic activity); GO:15071(protein phosphatase type 2C activity)
AT5G02870	Structural constituent of ribosome		GO:6412(protein biosynthesis)	GO:3735(structural constituent of ribosome)	GO:5830(cytosolic ribosome (sensu Eukaryota)); GO:15934(large ribosomal subunit)
AT5G03350	Carbohydrate binding		GO:4(biological process unknown)	GO:30246(carbohydrate binding)	GO:12505(endomembrane system)
AT5G04800	Structural constituent of ribosome		GO:6412(protein biosynthesis)	GO:3735(structural constituent of ribosome)	GO:5622(intracellular); GO:5739(mitochondrion); GO:5840(ribosome)
AT5G06290	Antioxidant		GO:4(biological process unknown)	GO:16209(antioxidant activity)	GO:9507(chloroplast)
AT5G06870	PGIP2 (POLYGALACTURONASE INHIBITING PROTEIN 2); protein binding	polygalacturonase inhibiting protein 2 (PGIP2) mRNA,
AT5G07090	Structural constituent of ribosome		GO:6412(protein biosynthesis)	GO:3735(structural constituent of ribosome)	GO:5830(cytosolic ribosome (sensu Eukaryota)); GO:5843(cytosolic small ribosomal subunit (sensu Eukaryota))
AT5G07900	Unknown protein		GO:4(biological process unknown)	GO:5554(molecular function unknown)	GO:9507(chloroplast)
AT5G08180	RNA binding / structural constituent of ribosome		GO:6412(protein biosynthesis); GO:42254(ribosome biogenesis and assembly)	GO:3723(RNA binding); GO:3735(structural constituent of ribosome)	GO:5622(intracellular); GO:30529(ribonucleoprotein complex); GO:5840(ribosome)
AT5G08280	Hydroxymethylbilane synthase
AT5G08610	ATP binding / ATP-dependent helicase/ helicase/ nucleic acid binding			GO:5524(ATP binding); GO:8026(ATP-dependent helicase activity); GO:4386(helicase activity); GO:3676(nucleic acid binding)	GO:9507(chloroplast)
AT5G09510	Structural constituent of ribosome		GO:6412(protein biosynthesis)	GO:3735(structural constituent of ribosome)	GO:5843(cytosolic small ribosomal subunit (sensu Eukaryota))
AT5G09650	Inorganic diphosphatase/ magnesium ion binding / pyrophosphatase		GO:8152(metabolism); GO:6796(phosphate metabolism)	GO:4427(inorganic diphosphatase activity); GO:287(magnesium ion binding); GO:16462(pyrophosphatase activity)	GO:9507(chloroplast); GO:5737(cytoplasm); GO:16020(membrane)
AT5G10400	DNA binding		GO:7001(chromosome organization and biogenesis (sensu Eukaryota)); GO:6334(nucleosome assembly)	GO:3677(DNA binding)	GO:9507(chloroplast); GO:786(nucleosome); GO:5634(nucleus)
AT5G10690	Unknown protein		GO:4(biological process unknown)		GO:9507(chloroplast)
AT5G10920	Argininosuccinate lyase/ catalytic			GO:4056(argininosuccinate lyase activity); GO:3824(catalytic activity)	GO:9507(chloroplast)
AT5G11270	OCP3 (OVEREXPRESSOR OF CATIONIC PEROXIDASE 3)	Encodes a homeodomain transcription factor involved in mediating resistance to infection by necrotrophic pathogens dependent on perception of jasmonic acid through COI1. Expressed in the nucleus. Downregulated upon fungal infection.	GO:6952(defense response); GO:9867(jasmonic acid mediated signaling pathway)	GO:3700(transcription factor activity)	GO:5634(nucleus)
AT5G11420	Unknown protein		GO:4(biological process unknown)	GO:5554(molecular function unknown)	GO:12505(endomembrane system)
AT5G11450	Unknown protein				GO:9543(thylakoid lumen (sensu Viridiplantae)); GO:9535(thylakoid membrane (sensu Viridiplantae))
AT5G11480	GTP binding		GO:4(biological process unknown)	GO:5525(GTP binding)	GO:9507(chloroplast)
AT5G12860	Oxoglutarate:malate antiporter
AT5G14050	Nucleotide binding		GO:4(biological process unknown)	GO:166(nucleotide binding)	GO:8372(cellular component unknown)
AT5G14120	Unknown protein				GO:12505(endomembrane system)
AT5G14740	CA2 (CARBONIC ANHYDRASE 2); carbonate dehydratase/ zinc ion binding	Encodes a carbonic anhydrase is likely to be localized in the cytoplasm. Expression of its mRNA is seen in etiolated seedlings and points to a possible nonphotosynthetic role for this isoform.			GO:5737(cytoplasm)
AT5G14920	Unknown protein		GO:9739(response to gibberellic acid stimulus)		GO:12505(endomembrane system)
AT5G15350	Copper ion binding / electron transporter		GO:6118(electron transport)	GO:5507(copper ion binding); GO:9055(electron carrier activity)	GO:31225(anchored to membrane)
AT5G16030	Unknown protein		GO:4(biological process unknown)	GO:5554(molecular function unknown)	GO:8372(cellular component unknown)
AT5G16130	Structural constituent of ribosome		GO:6412(protein biosynthesis)	GO:3735(structural constituent of ribosome)	GO:5830(cytosolic ribosome (sensu Eukaryota)); GO:5843(cytosolic small ribosomal subunit (sensu Eukaryota))
AT5G17160	Unknown protein		GO:4(biological process unknown)	GO:5554(molecular function unknown)	GO:5739(mitochondrion)
AT5G18020	Unknown protein		GO:9733(response to auxin stimulus)	GO:5554(molecular function unknown)	GO:5739(mitochondrion)
AT5G18030	Unknown protein		GO:9733(response to auxin stimulus)	GO:5554(molecular function unknown)	GO:5739(mitochondrion)
AT5G18050	Unknown protein		GO:9733(response to auxin stimulus)	GO:5554(molecular function unknown)	GO:5739(mitochondrion)
AT5G18570	GTP binding			GO:5525(GTP binding)	GO:9507(chloroplast)
AT5G18600	Arsenate reductase (glutaredoxin)/ electron transporter/ thiol-disulfide exchange intermediate		GO:45454(cell redox homeostasis); GO:6118(electron transport)	GO:8794(arsenate reductase (glutaredoxin) activity); GO:9055(electron carrier activity); GO:15035(protein disulfide oxidoreductase activity); GO:30508(thiol-disulfide exchange intermediate activity)	GO:8372(cellular component unknown)
AT5G19190	Unknown protein		GO:4(biological process unknown)	GO:5554(molecular function unknown)	GO:8372(cellular component unknown)
AT5G19750	Unknown protein		GO:4(biological process unknown)	GO:5554(molecular function unknown)	GO:9507(chloroplast); GO:16021(integral to membrane); GO:5778(peroxisomal membrane)
AT5G20290	Structural constituent of ribosome		GO:6412(protein biosynthesis); GO:7046(ribosome biogenesis)	GO:3735(structural constituent of ribosome)	GO:5830(cytosolic ribosome (sensu Eukaryota)); GO:5843(cytosolic small ribosomal subunit (sensu Eukaryota)); GO:5840(ribosome)
AT5G20630	GLP3 (GERMIN-LIKE PROTEIN 3); nutrient reservoir	Encodes a germin-like protein.
AT5G20720	CPN20 (CHAPERONIN 20); calmodulin binding	Encodes a chloroplast co-chaperonin with similarity to CPN21 from spinach, E.coli GroES.			GO:9507(chloroplast)
AT5G22340	Unknown protein		GO:4(biological process unknown)	GO:5554(molecular function unknown)	GO:9507(chloroplast)
AT5G22440	Structural constituent of ribosome		GO:6412(protein biosynthesis)	GO:3735(structural constituent of ribosome)	GO:5830(cytosolic ribosome (sensu Eukaryota)); GO:5840(ribosome)
AT5G22640	EMB1211		GO:9793(embryonic development (sensu Magnoliophyta))	GO:5554(molecular function unknown)	GO:9535(thylakoid membrane (sensu Viridiplantae))
AT5G22880	DNA binding		GO:7001(chromosome organization and biogenesis (sensu Eukaryota)); GO:6334(nucleosome assembly)	GO:3677(DNA binding)	GO:786(nucleosome); GO:5634(nucleus)
AT5G22920	Ubiquitin-protein ligase/ zinc ion binding			GO:5515(protein binding); GO:8270(zinc ion binding)
AT5G23070	Clone 118777 mRNA, complete sequence			GO:5524(ATP binding); GO:4797(thymidine kinase activity)	GO:9507(chloroplast)
AT5G23310	FSD3 (FE SUPEROXIDE DISMUTASE 3); iron superoxide dismutase	Fe superoxide dismutase
AT5G23740	RPS11-BETA (RIBOSOMAL PROTEIN S11-BETA); structural constituent of ribosome	ribosomal protein S11 (RPS11-beta) mRNA, complete cds
AT5G23820	Unknown protein		GO:4(biological process unknown)	GO:5554(molecular function unknown)	GO:12505(endomembrane system)
AT5G23900	Structural constituent of ribosome		GO:6412(protein biosynthesis); GO:7046(ribosome biogenesis)	GO:3735(structural constituent of ribosome)	GO:5830(cytosolic ribosome (sensu Eukaryota)); GO:5840(ribosome)
AT5G24490	Structural constituent of ribosome		GO:6412(protein biosynthesis)	GO:3735(structural constituent of ribosome)	GO:9507(chloroplast); GO:5840(ribosome)
AT5G25130	CYP71B12; heme binding / iron ion binding / monooxygenase/ oxygen binding	putative cytochrome P450
AT5G25190	DNA binding / transcription factor	encodes a member of the ERF (ethylene response factor) subfamily B-6 of ERF/AP2 transcription factor family. The protein contains one AP2 domain. There are 12 members in this subfamily including RAP2.11.	GO:9873(ethylene mediated signaling pathway); GO:6355(regulation of transcription, DNA-dependent)	GO:3677(DNA binding); GO:3700(transcription factor activity)	GO:5634(nucleus)
AT5G25460	Unknown protein		GO:4(biological process unknown)	GO:5554(molecular function unknown)	GO:9505(cell wall (sensu Magnoliophyta))
AT5G27120	DNA binding	SAR DNA-binding protein, putative, strong similarity to SAR DNA-binding protein-1 (Pisum sativum) GI:3132696; contains Pfam profile PF01798: Putative snoRNA binding domain; has similarity to MAR binding NOP58 protein	GO:4(biological process unknown)	GO:3677(DNA binding)	GO:8372(cellular component unknown)
AT5G27770	Structural constituent of ribosome		GO:6412(protein biosynthesis)	GO:3735(structural constituent of ribosome)	GO:5622(intracellular); GO:5840(ribosome)
AT5G27850	Structural constituent of ribosome		GO:6412(protein biosynthesis)	GO:3735(structural constituent of ribosome)	GO:5830(cytosolic ribosome (sensu Eukaryota)); GO:15934(large ribosomal subunit)
AT5G35490	Unknown protein		GO:4(biological process unknown)	GO:5554(molecular function unknown)	GO:5739(mitochondrion)
AT5G35790	G6PD1; glucose-6-phosphate 1-dehydrogenase	Encodes a plastidic glucose-6-phosphate dehydrogenase that is sensitive to reduction by DTT and whose mRNA is more prevalent in developing organs but absent in the root.	GO:6006(glucose metabolism); GO:9051(pentose-phosphate shunt, oxidative branch)	GO:4345(glucose-6-phosphate 1-dehydrogenase activity)	GO:9507(chloroplast)
AT5G39370	Sugar binding		GO:4(biological process unknown)	GO:5529(sugar binding)	GO:5739(mitochondrion)
AT5G39740	5S rRNA binding / structural constituent of ribosome		GO:6412(protein biosynthesis); GO:7046(ribosome biogenesis)	GO:8097(5S rRNA binding); GO:3735(structural constituent of ribosome)	GO:5830(cytosolic ribosome (sensu Eukaryota)); GO:5840(ribosome)
AT5G39860	DNA binding / transcription factor		GO:45449(regulation of transcription)	GO:3677(DNA binding); GO:3700(transcription factor activity)	GO:9507(chloroplast); GO:5634(nucleus)
AT5G40130	60S RIBOSOMAL PROTEIN L5 -like;60S RIBOSOMAL PROTEIN L5, Arabidopsis thaliana, SWISSPROT:RL5 ARATH
AT5G40890	ATCLC-A (CHLORIDE CHANNEL A); voltage-gated chloride channel	Encodes a member of the voltage-dependent chloride channel. Mutants homozygous for the T-DNA insertion mutation have reduced nitrate uptake capacity in high nitrate environment and exhibit hypersensitivity to chlorate.	GO:10167(response to nitrate)
AT5G40950	Structural constituent of ribosome		GO:6412(protein biosynthesis)	GO:3735(structural constituent of ribosome)	GO:9507(chloroplast); GO:5622(intracellular); GO:5840(ribosome)
AT5G41880	DNA primase		GO:6260(DNA replication); GO:6269(DNA replication, synthesis of RNA primer)	GO:3896(DNA primase activity)	GO:8372(cellular component unknown)
AT5G42070	Unknown protein		GO:4(biological process unknown)	GO:5554(molecular function unknown)	GO:9535(thylakoid membrane (sensu Viridiplantae))
AT5G43640	Structural constituent of ribosome		GO:6412(protein biosynthesis)	GO:3735(structural constituent of ribosome)	GO:5843(cytosolic small ribosomal subunit (sensu Eukaryota))
AT5G44020	Acid phosphatase		GO:4(biological process unknown)	GO:3993(acid phosphatase activity)	GO:12505(endomembrane system)
AT5G44530	Peptidase/ subtilase		GO:6508(proteolysis)	GO:8233(peptidase activity); GO:4289(subtilase activity)	GO:12505(endomembrane system)
AT5G44600	Unknown protein		GO:4(biological process unknown)		GO:9507(chloroplast)
AT5G45670	Carboxylic ester hydrolase/ hydrolase, acting on ester bonds		GO:6629(lipid metabolism)	GO:16789(carboxylic ester hydrolase activity); GO:16788(hydrolase activity, acting on ester bonds)	GO:12505(endomembrane system)
AT5G45680	FK506 binding / peptidyl-prolyl cis-trans isomerase		GO:6457(protein folding)	GO:5528(FK506 binding); GO:3755(peptidyl-prolyl cis-trans isomerase activity)	GO:9543(thylakoid lumen (sensu Viridiplantae))
AT5G45775	Structural constituent of ribosome		GO:6412(protein biosynthesis)	GO:3735(structural constituent of ribosome)	GO:5842(cytosolic large ribosomal subunit (sensu Eukaryota)); GO:5622(intracellular); GO:5840(ribosome)
AT5G45930	CHLI2; magnesium chelatase	encodes a second Chl I gene (CHLI2), a subunit of magnesium chelatase which is required for chlorophyll biosynthesis. Protein not detectable in wild type and is targeted for rapid degradation in vivo.	GO:15995(chlorophyll biosynthesis)	GO:16851(magnesium chelatase activity)	GO:9570(chloroplast stroma); GO:10007(magnesium chelatase complex)
AT5G46280	ATP binding / DNA binding / DNA-dependent ATPase/ nucleoside-triphosphatase/ nucleotide binding		GO:6270(DNA replication initiation)	GO:5524(ATP binding); GO:3677(DNA binding); GO:8094(DNA-dependent ATPase activity); GO:17111(nucleoside-triphosphatase activity); GO:166(nucleotide binding)
AT5G46580	Unknown protein		GO:4(biological process unknown)	GO:5554(molecular function unknown)	GO:9507(chloroplast)
AT5G47190	Structural constituent of ribosome		GO:6412(protein biosynthesis); GO:7046(ribosome biogenesis)	GO:3735(structural constituent of ribosome)	GO:9507(chloroplast); GO:5622(intracellular); GO:5840(ribosome)
AT5G47700	Structural constituent of ribosome		GO:6414(translational elongation)	GO:3735(structural constituent of ribosome)	GO:12505(endomembrane system); GO:5622(intracellular); GO:5840(ribosome)
AT5G48450	SKS3; copper ion binding			GO:5507(copper ion binding)	GO:12505(endomembrane system)
AT5G48830	Unknown protein		GO:4(biological process unknown)	GO:5554(molecular function unknown)	GO:9507(chloroplast)
AT5G49170	Unknown protein		GO:4(biological process unknown)	GO:5554(molecular function unknown)	GO:8372(cellular component unknown)
AT5G49360	BXL1 (BETA-XYLOSIDASE 1); hydrolase, hydrolyzing O-glycosyl compounds	encodes a beta-xylosidase located in the extracellular matrix. Gene is expressed specifically in tissues undergoing secondary wall thickening. This is a member of glycosyl hydrolase family 3 and has six other closely related members.
AT5G49730	Oxidoreductase
AT5G49910	CpHSC70-2 (HEAT SHOCK PROTEIN 70-7); ATP binding	heat shock protein 70 (Hsc70-7) mRNA, complete cds; nuclear	GO:9408(response to heat)
AT5G50810	TIM8; protein translocase	small zinc finger-like protein (TIM8) mRNA, complete cds			GO:5758(mitochondrial intermembrane space)
AT5G50950	Catalytic/ fumarate hydratase		GO:6106(fumarate metabolism)	GO:3824(catalytic activity); GO:4333(fumarate hydratase activity)	GO:5739(mitochondrion)
AT5G51100	FSD2 (FE SUPEROXIDE DISMUTASE 2); iron superoxide dismutase	Fe superoxide dismutase whose mRNA levels are increased in response to exposure to UV-B.	GO:9411(response to UV)	GO:8382(iron superoxide dismutase activity)
AT5G51110	Unknown protein		GO:4(biological process unknown)	GO:5554(molecular function unknown)	GO:9507(chloroplast)
AT5G52100	Dihydrodipicolinate reductase		GO:9089(lysine biosynthesis via diaminopimelate)	GO:8839(dihydrodipicolinate reductase activity)	GO:9507(chloroplast)
AT5G52650	Structural constituent of ribosome		GO:6412(protein biosynthesis)	GO:3735(structural constituent of ribosome)	GO:5843(cytosolic small ribosomal subunit (sensu Eukaryota))
AT5G52960	Unknown protein		GO:4(biological process unknown)	GO:5554(molecular function unknown)	GO:9507(chloroplast)
AT5G52970	Unknown protein		GO:4(biological process unknown)	GO:5554(molecular function unknown)	GO:9543(thylakoid lumen (sensu Viridiplantae))
AT5G53860	EMB2737		GO:9793(embryonic development (sensu Magnoliophyta))	GO:5554(molecular function unknown)	GO:5739(mitochondrion)
AT5G54970	Unknown protein		GO:4(biological process unknown)	GO:5554(molecular function unknown)	GO:5739(mitochondrion)
AT5G55220	Peptidyl-prolyl cis-trans isomerase		GO:6457(protein folding); GO:15031(protein transport)	GO:3755(peptidyl-prolyl cis-trans isomerase activity)	GO:9507(chloroplast)
AT5G55510	Protein translocase/ protein transporter		GO:15031(protein transport)	GO:15450(protein translocase activity); GO:8565(protein transporter activity)	GO:5743(mitochondrial inner membrane); GO:5744(mitochondrial inner membrane presequence translocase complex)
AT5G56100	Unknown protein		GO:19915(sequestering of lipid)	GO:5554(molecular function unknown)	GO:16020(membrane)
AT5G56580	ATMKK6 (ARABIDOPSIS NQK1); kinase	member of MAP Kinase Kinase		GO:4708(MAP kinase kinase activity)
AT5G56710	Structural constituent of ribosome		GO:6412(protein biosynthesis); GO:7046(ribosome biogenesis)	GO:3735(structural constituent of ribosome)	GO:5830(cytosolic ribosome (sensu Eukaryota)); GO:5840(ribosome)
AT5G56950	DNA binding		GO:6334(nucleosome assembly)	GO:3677(DNA binding)	GO:5634(nucleus)
AT5G57290	Structural constituent of ribosome		GO:6414(translational elongation)	GO:3735(structural constituent of ribosome)	GO:5622(intracellular); GO:5840(ribosome)
AT5G58250	Unknown protein		GO:4(biological process unknown)	GO:5554(molecular function unknown)	GO:9507(chloroplast)
AT5G58710	ROC7; peptidyl-prolyl cis-trans isomerase	cyclophilin (ROC7) mRNA, complete cds
AT5G59850	Structural constituent of ribosome		GO:6412(protein biosynthesis)	GO:3735(structural constituent of ribosome)	GO:5843(cytosolic small ribosomal subunit (sensu Eukaryota))
AT5G59870	DNA binding		GO:7001(chromosome organization and biogenesis (sensu Eukaryota)); GO:6334(nucleosome assembly)	GO:3677(DNA binding)	GO:786(nucleosome); GO:5634(nucleus)
AT5G60670	Structural constituent of ribosome		GO:6412(protein biosynthesis); GO:7046(ribosome biogenesis)	GO:3735(structural constituent of ribosome)	GO:9282(cytosolic large ribosomal subunit (sensu Bacteria)); GO:5622(intracellular); GO:5840(ribosome)
AT5G61170	Structural constituent of ribosome		GO:6412(protein biosynthesis)	GO:3735(structural constituent of ribosome)	GO:5830(cytosolic ribosome (sensu Eukaryota)); GO:5840(ribosome)
AT5G62360	Enzyme inhibitor/ pectinesterase/ pectinesterase inhibitor		GO:4(biological process unknown)	GO:4857(enzyme inhibitor activity); GO:30599(pectinesterase activity); GO:46910(pectinesterase inhibitor activity)	GO:8372(cellular component unknown)
AT5G62720	Unknown protein		GO:4(biological process unknown)	GO:5554(molecular function unknown)	GO:9706(chloroplast inner membrane); GO:16021(integral to membrane)
AT5G63310	NDPK2 (NUCLEOSIDE DIPHOSPHATE KINASE 2); ATP binding / nucleoside diphosphate kinase	Maintains intracellular dNTP levels except ATP. Plays a role in oxidative stress response. Involved in phytochrome-mediated light signaling. Participates in auxin-regulated processes, partly through the modulation of auxin transport.	GO:9734(auxin mediated signaling pathway); GO:9585(red, far-red light phototransduction); GO:9411(response to UV); GO:42542(response to hydrogen peroxide)	GO:4550(nucleoside diphosphate kinase activity); GO:5515(protein binding)	GO:5737(cytoplasm); GO:5634(nucleus)
AT5G64140	RPS28 (RIBOSOMAL PROTEIN S28); structural constituent of ribosome	ribosomal protein S28 mRNA, complete cds
AT5G64580	ATP binding / nucleoside-triphosphatase/ nucleotide binding			GO:5524(ATP binding); GO:17111(nucleoside-triphosphatase activity); GO:166(nucleotide binding)	GO:9507(chloroplast)
AT5G65010	ASN2 (ASPARAGINE SYNTHETASE 2); asparagine synthase (glutamine-hydrolyzing)	asparagine synthetase (ASN2) mRNA, complete cds
AT5G65360	DNA binding		GO:7001(chromosome organization and biogenesis (sensu Eukaryota)); GO:6334(nucleosome assembly)	GO:3677(DNA binding)	GO:9507(chloroplast); GO:786(nucleosome); GO:5634(nucleus)
AT5G65390	AGP7
AT5G66530	Aldose 1-epimerase		GO:6012(galactose metabolism)	GO:4034(aldose 1-epimerase activity)	GO:9507(chloroplast)
AT5G67420	Unknown protein		GO:4(biological process unknown)	GO:5554(molecular function unknown)	GO:8372(cellular component unknown)
AT5G67510	Structural constituent of ribosome		GO:6412(protein biosynthesis)	GO:3735(structural constituent of ribosome)	GO:9507(chloroplast); GO:5622(intracellular); GO:15934(large ribosomal subunit); GO:5840(ribosome)
down-regulated
Gene Name	Description	Function	GO biological process	GO molecular function	GO cellular component	Pathways
AT1G01360	Unknown protein				GO:8372(cellular component unknown)
AT1G01420	UDP-glycosyltransferase/ transferase, transferring glycosyl groups		GO:8152(metabolism)	GO:8194(UDP-glycosyltransferase activity); GO:16757(transferase activity, transferring glycosyl groups)	GO:8372(cellular component unknown)
AT1G02470	Unknown protein		GO:4(biological process unknown)	GO:5554(molecular function unknown)	GO:9507(chloroplast)
AT1G02850	Hydrolase, hydrolyzing O-glycosyl compounds		GO:5975(carbohydrate metabolism)	GO:4553(hydrolase activity, hydrolyzing O-glycosyl compounds)	GO:12505(endomembrane system)
AT1G02880	ATP binding / thiamin diphosphokinase		GO:9229(thiamin diphosphate biosynthesis); GO:6772(thiamin metabolism)	GO:5524(ATP binding); GO:4788(thiamin diphosphokinase activity)	GO:8372(cellular component unknown)
AT1G03290	Unknown protein		GO:4(biological process unknown)	GO:5554(molecular function unknown)	GO:8372(cellular component unknown)
AT1G03550	Carrier		GO:15031(protein transport); GO:45045(secretory pathway)	GO:5386(carrier activity)	GO:16021(integral to membrane)
AT1G06570	PDS1 (PHYTOENE DESATURATION 1)	Mutation of the PDS1 locus disrupts the activity of p-hydroxyphenylpyruvate dioxygenase (HPPDase), the first committed step in the synthesis of both plastoquinone and tocopherols in plants.	GO:16117(carotenoid biosynthesis); GO:10236(plastoquinone biosynthesis); GO:10189(vitamin E biosynthesis)	GO:3868(4-hydroxyphenylpyruvate dioxygenase activity)	GO:9507(chloroplast); GO:5829(cytosol)	KEGG pathway: Phenylalanine metabolism 00360; KEGG pathway: Tyrosine metabolism 00350
AT1G07430	Catalytic/ protein phosphatase type 2C			GO:3824(catalytic activity); GO:15071(protein phosphatase type 2C activity)
AT1G07870	ATP binding / kinase/ protein kinase/ protein serine/threonine kinase/ protein-tyrosine kinase			GO:5524(ATP binding); GO:16301(kinase activity); GO:4672(protein kinase activity); GO:4674(protein serine/threonine kinase activity); GO:4713(protein-tyrosine kinase activity)	GO:8372(cellular component unknown)
AT1G08630	Aldehyde-lyase			GO:16832(aldehyde-lyase activity)	GO:8372(cellular component unknown)
AT1G09240	Nicotianamine synthase		GO:30418(nicotianamine biosynthesis)	GO:30410(nicotianamine synthase activity)
AT1G10070	Branched-chain-amino-acid transaminase/ catalytic		GO:9081(branched chain family amino acid metabolism); GO:8152(metabolism)	GO:4084(branched-chain-amino-acid transaminase activity); GO:3824(catalytic activity)	GO:5739(mitochondrion)
AT1G11700	Unknown protein		GO:4(biological process unknown)	GO:5554(molecular function unknown)	GO:5739(mitochondrion)
AT1G13990	Unknown protein		GO:4(biological process unknown)	GO:5554(molecular function unknown)	GO:9507(chloroplast)
AT1G14370	Calmodulin binding	APK2a mRNA for protein kinase, complete cds
AT1G15670	Unknown protein		GO:4(biological process unknown)	GO:5554(molecular function unknown)	GO:8372(cellular component unknown)
AT1G17170	ATGSTU24; glutathione transferase	Encodes glutathione transferase belonging to the tau class of GSTs. Naming convention according to Wagner et al. (2002).	GO:9407(toxin catabolism)		GO:5737(cytoplasm)
AT1G19630	CYP722A1; heme binding / iron ion binding / monooxygenase/ oxygen binding	member of CYP722A
AT1G19660	Unknown protein		GO:9611(response to wounding)		GO:9507(chloroplast)
AT1G20440	COR47	cold regulated gene, amino acid sequence homology with Group II LEA (late embryogenesis abundant) proteins. Also responds to osmotic stress, ABA, dehydration	GO:9631(cold acclimation); GO:9737(response to abscisic acid stimulus); GO:9409(response to cold); GO:6970(response to osmotic stress); GO:9414(response to water deprivation)	GO:5554(molecular function unknown)	GO:8372(cellular component unknown)
AT1G20450	ERD10	Identified as a gene induced during dehydration.
AT1G20880	RNA binding / nucleic acid binding		GO:4(biological process unknown)	GO:3723(RNA binding); GO:3676(nucleic acid binding)	GO:8372(cellular component unknown)
AT1G21000	Binding		GO:4(biological process unknown)	GO:5488(binding)
AT1G21240	WAK3 (WALL ASSOCIATED KINASE 3); kinase/ protein serine/threonine kinase	encodes a wall-associated kinase
AT1G21520	Unknown protein			GO:5554(molecular function unknown)	GO:8372(cellular component unknown)
AT1G22070	TGA3; DNA binding / calmodulin binding / transcription factor	transcription factor mRNA, complete cds	GO:9862(systemic acquired resistance, salicylic acid mediated signaling pathway)	GO:5515(protein binding); GO:3700(transcription factor activity)
AT1G22160	Unknown protein		GO:4(biological process unknown)	GO:5554(molecular function unknown)	GO:5739(mitochondrion)
AT1G22930	Unknown protein		GO:4(biological process unknown)
AT1G28190	Unknown protein		GO:4(biological process unknown)	GO:5554(molecular function unknown)	GO:8372(cellular component unknown)
AT1G28570	Carboxylic ester hydrolase/ hydrolase, acting on ester bonds / lipase		GO:6629(lipid metabolism)	GO:16789(carboxylic ester hydrolase activity); GO:16788(hydrolase activity, acting on ester bonds); GO:16298(lipase activity)	GO:12505(endomembrane system)
AT1G28600	Carboxylic ester hydrolase/ hydrolase, acting on ester bonds		GO:6629(lipid metabolism)	GO:16789(carboxylic ester hydrolase activity); GO:16788(hydrolase activity, acting on ester bonds)	GO:12505(endomembrane system)
AT1G29050	Unknown protein		GO:4(biological process unknown)		GO:12505(endomembrane system)
AT1G30500	Transcription factor		GO:6355(regulation of transcription, DNA-dependent)	GO:3700(transcription factor activity)	GO:16602(CCAAT-binding factor complex); GO:5634(nucleus)
AT1G31170	DNA binding		GO:4(biological process unknown)	GO:3677(DNA binding)	GO:9507(chloroplast)
AT1G32900	Transferase, transferring glycosyl groups		GO:9058(biosynthesis)	GO:16757(transferase activity, transferring glycosyl groups)	GO:9507(chloroplast)
AT1G34060	Carbon-sulfur lyase			GO:16846(carbon-sulfur lyase activity)	GO:12505(endomembrane system)
AT1G43910	ATP binding / ATPase/ nucleoside-triphosphatase/ nucleotide binding			GO:5524(ATP binding); GO:16887(ATPase activity); GO:17111(nucleoside-triphosphatase activity); GO:166(nucleotide binding)	GO:12505(endomembrane system)
AT1G48320	Acyl-CoA thioesterase/ catalytic/ hydrolase, acting on ester bonds		GO:4(biological process unknown)	GO:16291(acyl-CoA thioesterase activity); GO:3824(catalytic activity); GO:16788(hydrolase activity, acting on ester bonds)	GO:8372(cellular component unknown)
AT1G50570	Unknown protein		GO:4(biological process unknown)	GO:5554(molecular function unknown)	GO:8372(cellular component unknown)
AT1G50940	Electron transporter		GO:6118(electron transport)	GO:50660(FAD binding); GO:9055(electron carrier activity)	GO:5739(mitochondrion)
AT1G51090	Metal ion binding		GO:30001(metal ion transport)	GO:46872(metal ion binding)	GO:8372(cellular component unknown)
AT1G51140	DNA binding / transcription factor		GO:45449(regulation of transcription)	GO:3677(DNA binding); GO:3700(transcription factor activity)	GO:5634(nucleus)
AT1G51760	IAR3 (IAA-ALANINE RESISTANT 3); metallopeptidase	encodes a member of the six Arabidopsis IAA-amino acid conjugate hydrolase subfamily and conjugates and conjugates IAA-Ala in vitro. Gene is expressed most strongly in roots, stems, and flowers.		GO:10179(IAA-Ala conjugate hydrolase activity)
AT1G52880	NAM; transcription factor	Transcription factor with a NAC domain. Homologous to the petunia gene NAM which is required for the development of the shoot. Expressed in the embryo.		GO:3700(transcription factor activity)
AT1G52890	ANAC019; transcription factor		GO:7275(development); GO:9414(response to water deprivation)	GO:3700(transcription factor activity)	GO:8372(cellular component unknown)
AT1G54100	ALDH7B4; aldehyde dehydrogenase/ oxidoreductase	Arabidopsis thaliana mRNA for putative aldehyde dehydrogenase
AT1G54130	RSH3 (RELA/SPOT HOMOLOG 3); catalytic
AT1G56150	Unknown protein		GO:9733(response to auxin stimulus)	GO:5554(molecular function unknown)	GO:5739(mitochondrion)
AT1G56600	Transferase, transferring glycosyl groups / transferase, transferring hexosyl groups		GO:16051(carbohydrate biosynthesis)	GO:16757(transferase activity, transferring glycosyl groups); GO:16758(transferase activity, transferring hexosyl groups)	GO:8372(cellular component unknown)
AT1G56650	PAP1 (PRODUCTION OF ANTHOCYANIN PIGMENT 1); DNA binding / transcription factor	Encodes a putative MYB domain containing transcription factor involved in anthocyanin metabolism and radical scavenging.	GO:9718(anthocyanin biosynthesis); GO:46283(anthocyanin metabolism); GO:4(biological process unknown); GO:16036(cellular response to phosphate starvation); GO:6355(regulation of transcription, DNA-dependent); GO:19430(removal of superoxide radicals); GO:9733(response to auxin stimulus); GO:9753(response to jasmonic acid stimulus); GO:9651(response to salt stress); GO:9745(sucrose mediated signali…	GO:3677(DNA binding); GO:3993(acid phosphatase activity); GO:16787(hydrolase activity); GO:4722(protein serine/threonine phosphatase activity); GO:3700(transcription factor activity)	GO:12505(endomembrane system); GO:5634(nucleus)
AT1G57590	Carboxylic ester hydrolase		GO:4(biological process unknown)	GO:16789(carboxylic ester hydrolase activity)
AT1G59700	ATGSTU16; glutathione transferase	Encodes glutathione transferase belonging to the tau class of GSTs. Naming convention according to Wagner et al. (2002).	GO:9407(toxin catabolism)		GO:5737(cytoplasm)
AT1G61120	Lyase		GO:8152(metabolism)	GO:16829(lyase activity)	GO:8372(cellular component unknown)
AT1G61380	ATP binding / carbohydrate binding / kinase/ protein kinase/ protein serine/threonine kinase/ protein-tyrosine kinase/ sugar binding		GO:6468(protein amino acid phosphorylation)	GO:5524(ATP binding); GO:30246(carbohydrate binding); GO:16301(kinase activity); GO:4672(protein kinase activity); GO:4674(protein serine/threonine kinase activity); GO:4713(protein-tyrosine kinase activity); GO:5529(sugar binding)	GO:12505(endomembrane system)
AT1G61800	Antiporter/ glucose-6-phosphate transporter		GO:15712(hexose phosphate transport)	GO:15297(antiporter activity); GO:15152(glucose-6-phosphate transporter activity)	GO:9507(chloroplast); GO:16021(integral to membrane)
AT1G62370	Protein binding / ubiquitin-protein ligase/ zinc ion binding			GO:5515(protein binding); GO:8270(zinc ion binding)
AT1G64360	Unknown protein		GO:4(biological process unknown)	GO:5554(molecular function unknown)	GO:8372(cellular component unknown)
AT1G64660	Catalytic		GO:6520(amino acid metabolism)	GO:3824(catalytic activity)
AT1G64810	APO1 (ACCUMULATION OF PHOTOSYSTEM ONE 1)	chloroplast APO1
AT1G64950	CYP89A5; heme binding / iron ion binding / monooxygenase/ oxygen binding	member of CYP89A
AT1G64970	G-TMT (GAMMA-TOCOPHEROL METHYLTRANSFERASE)	gamma-tocopherol methyltransferase (g-TMT) mRNA, nuclear; mutant has Deficient in alpha and beta tocopherol; Accumulates gamma tocopherol in leaves	GO:10189(vitamin E biosynthesis)	GO:50342(tocopherol O-methyltransferase activity)	GO:9507(chloroplast)
AT1G65250	ATP binding / kinase/ protein kinase		GO:6468(protein amino acid phosphorylation)	GO:5524(ATP binding); GO:16301(kinase activity); GO:4672(protein kinase activity)	GO:8372(cellular component unknown)
AT1G65790	ARK1 (A. THALIANA RECEPTOR KINASE I); kinase	An alternatively spliced gene that encodes a functional transmembrane receptor serine/threonine kinase, alternate form may not have transmembrane domain.	GO:9875(pollen-pistil interaction); GO:6468(protein amino acid phosphorylation)	GO:4674(protein serine/threonine kinase activity); GO:19199(transmembrane receptor protein kinase activity)	GO:16020(membrane)
AT1G66390	PAP2 (PRODUCTION OF ANTHOCYANIN PIGMENT 2); DNA binding / transcription factor	production of anthocyanin pigment 2 protein (PAP2) mRNA,	GO:9733(response to auxin stimulus)
AT1G67360	Unknown protein		GO:4(biological process unknown)	GO:5554(molecular function unknown)	GO:12505(endomembrane system)
AT1G67810	Unknown protein		GO:4(biological process unknown)	GO:5554(molecular function unknown)	GO:9507(chloroplast)
AT1G67850	Unknown protein		GO:4(biological process unknown)	GO:5554(molecular function unknown)	GO:8372(cellular component unknown)
AT1G67940	ATNAP3	member of NAP subfamily		GO:5215(transporter activity)
AT1G68470	Catalytic		GO:4(biological process unknown)	GO:3824(catalytic activity)	GO:16020(membrane)
AT1G68710	ATPase, coupled to transmembrane movement of ions, phosphorylative mechanism		GO:6812(cation transport); GO:8152(metabolism)	GO:15662(ATPase activity, coupled to transmembrane movement of ions, phosphorylative mechanism)	GO:16021(integral to membrane); GO:16020(membrane); GO:5739(mitochondrion)
AT1G69260	Unknown protein		GO:9738(abscisic acid mediated signaling)		GO:5634(nucleus)
AT1G69450	Unknown protein				GO:12505(endomembrane system); GO:16020(membrane)
AT1G69490	NAP (NAC-LIKE, ACTIVATED BY AP3/PI); transcription factor	Member of NAC gene family, expressed in floral primordia and upregulated by AP3 and PI.	GO:9908(flower development); GO:9825(multidimensional cell growth)
AT1G69870	Transporter		GO:6857(oligopeptide transport)	GO:5215(transporter activity)	GO:16020(membrane)
AT1G70000	Nucleic acid binding / transcription factor		GO:45449(regulation of transcription); GO:9737(response to abscisic acid stimulus); GO:9733(response to auxin stimulus); GO:46686(response to cadmium ion); GO:9723(response to ethylene stimulus); GO:9739(response to gibberellic acid stimulus); GO:9753(response to jasmonic acid stimulus); GO:9751(response to salicylic acid stimulus); GO:9651(response to salt stress)	GO:3676(nucleic acid binding); GO:3700(transcription factor activity)	GO:5634(nucleus)
AT1G70810	Unknown protein		GO:4(biological process unknown)	GO:5554(molecular function unknown)	GO:5739(mitochondrion)
AT1G72770	HAB1; catalytic/ protein phosphatase type 2C/ protein serine/threonine phosphatase	mutant has ABA hypersensitive inhibition of seed germination; Protein Phosphatase 2C
AT1G73040	Unknown protein		GO:4(biological process unknown)	GO:5554(molecular function unknown)	GO:8372(cellular component unknown)
AT1G74810	Anion exchanger		GO:6820(anion transport)	GO:15380(anion exchanger activity)	GO:16020(membrane)
AT1G76020	Unknown protein		GO:4(biological process unknown)		GO:12505(endomembrane system)
AT1G76360	ATP binding / kinase/ protein kinase/ protein serine/threonine kinase/ protein-tyrosine kinase		GO:6468(protein amino acid phosphorylation)	GO:5524(ATP binding); GO:16301(kinase activity); GO:4672(protein kinase activity); GO:4674(protein serine/threonine kinase activity); GO:4713(protein-tyrosine kinase activity)	GO:9507(chloroplast)
AT1G76690	OPR2; 12-oxophytodienoate reductase	Encodes one of two closely related 12-oxophytodienoic acid reductases.			GO:8372(cellular component unknown)
AT1G76980	Unknown protein		GO:4(biological process unknown)	GO:5554(molecular function unknown)	GO:9507(chloroplast)
AT1G77000	Ubiquitin-protein ligase		GO:6511(ubiquitin-dependent protein catabolism)	GO:4842(ubiquitin-protein ligase activity)	GO:8372(cellular component unknown)
AT1G77450	ANAC032; transcription factor		GO:7275(development); GO:45449(regulation of transcription)	GO:3700(transcription factor activity)	GO:8372(cellular component unknown)
AT1G77920	Calmodulin binding / transcription factor		GO:6355(regulation of transcription, DNA-dependent)	GO:5516(calmodulin binding); GO:3700(transcription factor activity)	GO:5634(nucleus)
AT1G77930	Heat shock protein binding / unfolded protein binding		GO:6457(protein folding)	GO:31072(heat shock protein binding)	GO:9507(chloroplast)
AT1G78070	Unknown protein		GO:4(biological process unknown)	GO:5554(molecular function unknown)	GO:8372(cellular component unknown)
AT1G80130	Unknown protein		GO:4(biological process unknown)	GO:5554(molecular function unknown)	GO:9507(chloroplast)
AT2G01540	Unknown protein		GO:4(biological process unknown)	GO:5554(molecular function unknown)	GO:8372(cellular component unknown)
AT2G02390	ATGSTZ1 (GLUTATHIONE S-TRANSFERASE 18); catalytic/ glutathione transferase	Encodes glutathione transferase belonging to the zeta class of GSTs. Naming convention according to Wagner et al. (2002).	GO:9407(toxin catabolism)		GO:5737(cytoplasm)
AT2G04570	Carboxylic ester hydrolase/ hydrolase, acting on ester bonds		GO:6629(lipid metabolism)	GO:16789(carboxylic ester hydrolase activity); GO:16788(hydrolase activity, acting on ester bonds)	GO:12505(endomembrane system)
AT2G11810	MGDC; 1,2-diacylglycerol 3-beta-galactosyltransferase	mgdC mRNA for MGDG synthase type C, complete cds
AT2G12180
AT2G14560	Unknown protein		GO:4(biological process unknown)	GO:5554(molecular function unknown)	GO:8372(cellular component unknown)
AT2G15310	ATARFB1A; GTP binding	Gene encoding ADP-ribosylation factor and similar to ADP-ribosylation factor (GI:861205) (Chlamydomonas reinhardtii), other ARFs and ARF-like proteins. Members of this family are known to be essential for vesicle coating and uncoating and functions in GTP-binding.		GO:5525(GTP binding)	GO:5622(intracellular); GO:5739(mitochondrion)
AT2G15320	Protein binding		GO:7165(signal transduction)	GO:5515(protein binding)	GO:12505(endomembrane system)
AT2G15480	UDP-glycosyltransferase/ transferase, transferring glycosyl groups
AT2G16890	UDP-glycosyltransferase/ transferase, transferring hexosyl groups		GO:8152(metabolism)	GO:8194(UDP-glycosyltransferase activity); GO:16757(transferase activity, transferring glycosyl groups); GO:16758(transferase activity, transferring hexosyl groups)	GO:12505(endomembrane system)
AT2G16990	Tetracycline transporter			GO:8493(tetracycline transporter activity)	GO:12505(endomembrane system)
AT2G17280	Catalytic		GO:8152(metabolism)	GO:3824(catalytic activity)	GO:8372(cellular component unknown)
AT2G17290	CPK6 (CALCIUM-DEPENDENT PROTEIN KINASE 6); ATP binding / calcium ion binding / calcium- and calmodulin-dependent protein kinase/ kinase/ protein kinase/ protein serine/threonine kinase/ protein-tyrosine kinase	member of Calcium Dependent Protein Kinase			GO:16020(membrane)
AT2G17350	Unknown protein		GO:4(biological process unknown)	GO:5554(molecular function unknown)	GO:8372(cellular component unknown)
AT2G17710	Unknown protein		GO:4(biological process unknown)	GO:5554(molecular function unknown)	GO:8372(cellular component unknown)
AT2G17840	ERD7 (EARLY-RESPONSIVE TO DEHYDRATION 7)	Identified as drought-inducible gene by differential hybridization. Upregulated by high light, drought, cold and salt stress determined by microarray analysis.	GO:9409(response to cold); GO:9644(response to high light intensity); GO:9651(response to salt stress); GO:9414(response to water deprivation)	GO:5554(molecular function unknown)
AT2G18230	Inorganic diphosphatase/ magnesium ion binding / pyrophosphatase		GO:8152(metabolism); GO:6796(phosphate metabolism)	GO:4427(inorganic diphosphatase activity); GO:287(magnesium ion binding); GO:16462(pyrophosphatase activity)	GO:5737(cytoplasm); GO:16020(membrane)
AT2G19310	Unknown protein		GO:4(biological process unknown)	GO:5554(molecular function unknown)	GO:9507(chloroplast)
AT2G19810	Nucleic acid binding / transcription factor		GO:45449(regulation of transcription)	GO:3676(nucleic acid binding); GO:3700(transcription factor activity)
AT2G19860	ATHXK2 (HEXOKINASE 2); ATP binding / hexokinase	hexokinase 2 (AtHXK2), a sensor for plant sugar responses	GO:9747(hexokinase-dependent signaling); GO:10182(sugar mediated signaling)	GO:4396(hexokinase activity)
AT2G20920	Unknown protein				GO:9507(chloroplast)
AT2G21560	Unknown protein			GO:5554(molecular function unknown)
AT2G21590	APL4; glucose-1-phosphate adenylyltransferase	Encodes the large subunit of ADP-glucose pyrophosphorylase, the enzyme which catalyzes the first and limiting step in starch biosynthesis. The large subunit plays a regulatory role whereas the small subunit (ApS) is the catalytic isoform. Four isoforms of the large subunit (ApL1-4) have been described.	GO:19252(starch biosynthesis)	GO:8878(glucose-1-phosphate adenylyltransferase activity)	GO:10170(glucose-1-phosphate adenylyltransferase complex)
AT2G21650	DNA binding / transcription factor		GO:6355(regulation of transcription, DNA-dependent)	GO:3677(DNA binding); GO:3700(transcription factor activity)	GO:5634(nucleus)
AT2G21940	ATP binding / shikimate kinase		GO:8652(amino acid biosynthesis)	GO:5524(ATP binding); GO:4765(shikimate kinase activity)
AT2G22240	Inositol-3-phosphate synthase		GO:6021(myo-inositol biosynthesis); GO:8654(phospholipid biosynthesis)	GO:4512(inositol-3-phosphate synthase activity)	GO:8372(cellular component unknown)
AT2G23450	Kinase		GO:6468(protein amino acid phosphorylation)	GO:16301(kinase activity)	GO:8372(cellular component unknown)
AT2G23840	Endonuclease/ nucleic acid binding		GO:4(biological process unknown)	GO:4519(endonuclease activity); GO:3676(nucleic acid binding)	GO:5739(mitochondrion)
AT2G29460	ATGSTU4 (GLUTATHIONE S-TRANSFERASE 22); glutathione transferase	Encodes glutathione transferase belonging to the tau class of GSTs. Naming convention according to Wagner et al. (2002).	GO:9407(toxin catabolism)		GO:5737(cytoplasm)	KEGG pathway: Glutathione metabolism 00480; KEGG pathway: Metabolism of xenobiotics by cytochrome P450 00980
AT2G29670	Unknown protein		GO:6396(RNA processing)		GO:9507(chloroplast); GO:5622(intracellular)
AT2G30140	UDP-glycosyltransferase/ transferase, transferring glycosyl groups / transferase, transferring hexosyl groups		GO:8152(metabolism)	GO:8194(UDP-glycosyltransferase activity); GO:16757(transferase activity, transferring glycosyl groups); GO:16758(transferase activity, transferring hexosyl groups)	GO:8372(cellular component unknown)
AT2G30250	WRKY25; transcription factor	member of WRKY Transcription Factor; Group I		GO:3700(transcription factor activity)
AT2G32150	Catalytic/ hydrolase		GO:8152(metabolism)	GO:3824(catalytic activity); GO:16787(hydrolase activity)	GO:8372(cellular component unknown)
AT2G33380	RD20 (RESPONSIVE TO DESSICATION 20); calcium ion binding	Encodes a calcium binding protein whose mRNA is induced upon treatment with NaCl, ABA and in response to dessication. mRNA expression under drought conditions is apparent particularly in leaves and flowers.	GO:9737(response to abscisic acid stimulus); GO:9409(response to cold); GO:9269(response to desiccation); GO:9651(response to salt stress)	GO:5509(calcium ion binding)	GO:8372(cellular component unknown)
AT2G34660	ATMRP2 (MULTIDRUG RESISTANCE-ASSOCIATED PROTEIN 2); ATPase, coupled to transmembrane movement of substances	encodes a multidrug resistance-associated protein that is MgATP-energized glutathione S-conjugate pump		GO:42626(ATPase activity, coupled to transmembrane movement of substances)
AT2G34720	Transcription factor		GO:6355(regulation of transcription, DNA-dependent)	GO:3700(transcription factor activity)	GO:16602(CCAAT-binding factor complex); GO:5634(nucleus)
AT2G34960	CAT5 (CATIONIC AMINO ACID TRANSPORTER 5); cationic amino acid transporter	Arabidopsis thaliana amino acid permease family protein (At2g34960)
AT2G35940	BLH1 (BEL1-like homeodomain 1)	AF353094 Arabidopsis thaliana BEL1-like homeodomain 1 (BLH1) mRNA, complete cds
AT2G36750	UGT72C1; UDP-glycosyltransferase/ transferase, transferring glycosyl groups		GO:8152(metabolism)	GO:8194(UDP-glycosyltransferase activity); GO:16757(transferase activity, transferring glycosyl groups)	GO:12505(endomembrane system)
AT2G36800	DOGT1 (DON-GLUCOSYLTRANSFERASE); UDP-glycosyltransferase/ transferase, transferring glycosyl groups	DON-GlucosylTransferase	GO:16131(brassinosteroid metabolism)	GO:46527(glucosyltransferase activity)
AT2G37040	PAL1; phenylalanine ammonia-lyase	encodes a protein similar to phenylalanine ammonia-lyase	GO:6952(defense response); GO:9699(phenylpropanoid biosynthesis); GO:6979(response to oxidative stress); GO:9611(response to wounding)	GO:45548(phenylalanine ammonia-lyase activity)	GO:5737(cytoplasm)	KEGG pathway: Alkaloid biosynthesis II 00960; KEGG pathway: Nitrogen metabolism 00910; KEGG pathway: Phenylalanine metabolism 00360; KEGG pathway: Tyrosine metabolism 00350
AT2G37760	Oxidoreductase			GO:16491(oxidoreductase activity)
AT2G37770	Oxidoreductase			GO:16491(oxidoreductase activity)
AT2G38740	Catalytic/ hydrolase		GO:8152(metabolism)	GO:3824(catalytic activity); GO:16787(hydrolase activity)	GO:8372(cellular component unknown)
AT2G38790	Unknown protein		GO:4(biological process unknown)	GO:5554(molecular function unknown)	GO:8372(cellular component unknown)
AT2G39050	Unknown protein		GO:4(biological process unknown)	GO:5554(molecular function unknown)	GO:8372(cellular component unknown)
AT2G40840	DPE2 (DISPROPORTIONATING ENZYME 2); 4-alpha-glucanotransferase/ catalytic	Encodes a cytosolic amylomaltase. It is an essential component of the pathway from starch to sucrose and cellular metabolism in leaves at night. Its role is probably to metabolize maltose exported from the chloroplast.	GO:23(maltose metabolism); GO:5976(polysaccharide metabolism); GO:5983(starch catabolism)		GO:5829(cytosol)
AT2G41380	Unknown protein				GO:5739(mitochondrion)
AT2G43500	Transcription factor		GO:45449(regulation of transcription)	GO:3700(transcription factor activity)	GO:8372(cellular component unknown)
AT2G45600	Catalytic		GO:4(biological process unknown)		GO:8372(cellular component unknown)
AT2G45720	Unknown protein		GO:4(biological process unknown)
AT2G46270	GBF3 (G-BOX BINDING FACTOR 3); transcription factor	G-box factor 3 mRNA, complete cds	GO:9737(response to abscisic acid stimulus)	GO:43565(sequence-specific DNA binding)	GO:5829(cytosol)
AT2G47880	Arsenate reductase (glutaredoxin)/ electron transporter/ thiol-disulfide exchange intermediate		GO:45454(cell redox homeostasis); GO:6118(electron transport)	GO:8794(arsenate reductase (glutaredoxin) activity); GO:9055(electron carrier activity); GO:15035(protein disulfide oxidoreductase activity); GO:30508(thiol-disulfide exchange intermediate activity)	GO:12505(endomembrane system)
AT3G03470	CYP89A9; heme binding / iron ion binding / monooxygenase/ oxygen binding	member of CYP89A
AT3G03870	Unknown protein		GO:4(biological process unknown)	GO:5554(molecular function unknown)	GO:8372(cellular component unknown)
AT3G04030	Transcription factor			GO:3700(transcription factor activity)	GO:5739(mitochondrion); GO:5634(nucleus)
AT3G04040	Unknown protein		GO:4(biological process unknown)	GO:5554(molecular function unknown)	GO:8372(cellular component unknown)
AT3G05290	Binding		GO:6839(mitochondrial transport); GO:6810(transport)	GO:5488(binding)	GO:16020(membrane); GO:5743(mitochondrial inner membrane)
AT3G06420	Microtubule binding
AT3G06780	Unknown protein		GO:4(biological process unknown)	GO:5554(molecular function unknown)	GO:8372(cellular component unknown)
AT3G07360	Unknown protein		GO:16567(protein ubiquitination)	GO:4842(ubiquitin-protein ligase activity)	GO:151(ubiquitin ligase complex)
AT3G07380	Unknown protein		GO:4(biological process unknown)	GO:5554(molecular function unknown)	GO:12505(endomembrane system)
AT3G07700	Unknown protein				GO:8372(cellular component unknown)
AT3G07720	Unknown protein			GO:5554(molecular function unknown)	GO:5737(cytoplasm); GO:5634(nucleus)
AT3G09390	MT2A (METALLOTHIONEIN 2A)	metallothionein, binds to and detoxifies excess copper and other metals, limiting oxidative damage	GO:6878(copper ion homeostasis)	GO:5507(copper ion binding)	GO:8372(cellular component unknown)
AT3G10420	ATP binding / nucleoside-triphosphatase/ nucleotide binding			GO:5524(ATP binding); GO:17111(nucleoside-triphosphatase activity); GO:166(nucleotide binding)	GO:9507(chloroplast)
AT3G11670	DGD1 (DIGALACTOSYL DIACYLGLYCEROL DEFICIENT 1); galactolipid galactosyltransferase/ transferase, transferring glycosyl groups	Responsible for the final assembly of galactolipids in photosynthetic membranes.	GO:19375(galactolipid biosynthesis); GO:42550(photosystem I stabilization)	GO:35250(UDP-galactosyltransferase activity); GO:16757(transferase activity, transferring glycosyl groups)	GO:9707(chloroplast outer membrane)
AT3G12580	HSP70; ATP binding		GO:6457(protein folding); GO:9408(response to heat); GO:9615(response to virus)	GO:5524(ATP binding)	GO:5829(cytosol)
AT3G14050	RSH2 (RELA-SPOT HOMOLOG); catalytic
AT3G14067	Peptidase/ subtilase		GO:6508(proteolysis)	GO:8233(peptidase activity); GO:4289(subtilase activity)	GO:12505(endomembrane system)
AT3G16190	Catalytic		GO:8152(metabolism)	GO:3824(catalytic activity)	GO:8372(cellular component unknown)
AT3G16360	AHP4 (HPT PHOSPHOTRANSMITTER 4); transferase, transferring phosphorus-containing groups	encodes a histidine-containing phosphotransmitter involved in Histidine (His)-to-Aspartate (Asp) phosphorelay signal transduction	GO:160(two-component signal transduction system (phosphorelay))	GO:9927(histidine phosphotransfer kinase activity)	GO:8372(cellular component unknown)
AT3G17000	Ubiquitin conjugating enzyme
AT3G17800	Unknown protein		GO:10224(response to UV-B)	GO:5554(molecular function unknown)	GO:9507(chloroplast)
AT3G19660	Unknown protein		GO:4(biological process unknown)	GO:5554(molecular function unknown)	GO:8372(cellular component unknown)
AT3G20250	RNA binding			GO:3723(RNA binding)
AT3G21520	Unknown protein		GO:4(biological process unknown)	GO:5554(molecular function unknown)	GO:8372(cellular component unknown)
AT3G21560	UDP-glycosyltransferase/ transferase, transferring hexosyl groups		GO:8152(metabolism)	GO:8194(UDP-glycosyltransferase activity); GO:16758(transferase activity, transferring hexosyl groups)
AT3G21890	Transcription factor/ zinc ion binding		GO:45449(regulation of transcription)	GO:3700(transcription factor activity); GO:8270(zinc ion binding)	GO:5622(intracellular)
AT3G22370	AOX1A; alternative oxidase	Encodes an isoform of alternative oxidase that is expressed in rosettes, flowers, and root. Regulated through transcriptional control and by pyruvate.	GO:45333(cellular respiration); GO:9409(response to cold)	GO:9916(alternative oxidase activity)	GO:5739(mitochondrion)
AT3G22840	ELIP1 (EARLY LIGHT-INDUCABLE PROTEIN); chlorophyll binding	Encodes an early light-inducible protein.	GO:9409(response to cold)
AT3G23790	Catalytic		GO:8152(metabolism)	GO:3824(catalytic activity)	GO:9507(chloroplast)
AT3G23920	Beta-amylase
AT3G26100	Ran GTPase binding		GO:4(biological process unknown)	GO:8536(Ran GTPase binding)	GO:9507(chloroplast)
AT3G27210	Unknown protein			GO:5554(molecular function unknown)	GO:9507(chloroplast)
AT3G28270	Unknown protein		GO:4(biological process unknown)	GO:5554(molecular function unknown)	GO:8372(cellular component unknown)
AT3G28540	ATP binding / ATPase/ nucleoside-triphosphatase/ nucleotide binding			GO:5524(ATP binding); GO:16887(ATPase activity); GO:17111(nucleoside-triphosphatase activity); GO:166(nucleotide binding)
AT3G29035	ANAC059; transcription factor		GO:7275(development)	GO:3700(transcription factor activity)	GO:5634(nucleus)
AT3G29590	Transferase		GO:4(biological process unknown)	GO:16740(transferase activity)	GO:8372(cellular component unknown)
AT3G44880	ACD1 (ACCELERATED CELL DEATH 1); oxidoreductase	Accelerated cell death (acd1) mutants show rapid, spreading necrotic responses to both virulent and avirulent Pseudomonas syringae pv. maculicola or pv. tomato pathogens and to ethylene.	GO:8219(cell death); GO:15996(chlorophyll catabolism); GO:9816(defense response to pathogenic bacteria, incompatible interaction); GO:9908(flower development); GO:10154(fruit development)	GO:51536(iron-sulfur cluster binding)	GO:9706(chloroplast inner membrane)
AT3G45290	MLO3; calmodulin binding	AF369564 Arabidopsis thaliana membrane protein Mlo3 mRNA, complete cds
AT3G45300	IVD (ISOVALERYL-COA-DEHYDROGENASE)	Encodes isovaleryl-coenzyme a dehydrogenase.		GO:8470(isovaleryl-CoA dehydrogenase activity)	GO:5759(mitochondrial matrix)
AT3G46450	Transporter		GO:6810(transport)	GO:5215(transporter activity)	GO:8372(cellular component unknown)
AT3G48020	Unknown protein		GO:4(biological process unknown)	GO:5554(molecular function unknown)	GO:9507(chloroplast)
AT3G48850	Binding / transporter		GO:6810(transport)	GO:5488(binding); GO:5215(transporter activity)	GO:9507(chloroplast); GO:16020(membrane); GO:5743(mitochondrial inner membrane)
AT3G50910	Unknown protein		GO:4(biological process unknown)	GO:5554(molecular function unknown)	GO:8372(cellular component unknown)
AT3G51240	F3H (TRANSPARENT TESTA 6); naringenin 3-dioxygenase	Encodes flavanone 3-hydroxylase that is coordinately expressed with chalcone synthase and chalcone isomerases. Regulates flavonoid biosynthesis.	GO:9813(flavonoid biosynthesis); GO:10224(response to UV-B)		GO:8372(cellular component unknown)
AT3G52180	Phosphoprotein phosphatase/ protein tyrosine/serine/threonine phosphatase		GO:6470(protein amino acid dephosphorylation)	GO:8138(protein tyrosine/serine/threonine phosphatase activity)
AT3G52710	Unknown protein		GO:4(biological process unknown)	GO:5554(molecular function unknown)	GO:8372(cellular component unknown)
AT3G53980	Lipid binding		GO:6869(lipid transport)	GO:8289(lipid binding)	GO:12505(endomembrane system)
AT3G54680	Unknown protein		GO:4(biological process unknown)	GO:5554(molecular function unknown)	GO:9507(chloroplast)
AT3G54950	Unknown protein
AT3G57540	DNA binding		GO:4(biological process unknown)	GO:3677(DNA binding)	GO:8372(cellular component unknown)
AT3G57680	Protein binding / serine-type peptidase		GO:7242(intracellular signaling cascade); GO:6508(proteolysis)	GO:5515(protein binding); GO:8236(serine-type peptidase activity)	GO:9543(thylakoid lumen (sensu Viridiplantae))
AT3G59010	Pectinesterase		GO:42545(cell wall modification)	GO:30599(pectinesterase activity)	GO:5618(cell wall); GO:9505(cell wall (sensu Magnoliophyta)); GO:12505(endomembrane system)
AT3G59580	Transcription factor			GO:3700(transcription factor activity)
AT3G60690	Unknown protein		GO:9733(response to auxin stimulus)	GO:5554(molecular function unknown)	GO:5739(mitochondrion)
AT3G61280	Unknown protein		GO:4(biological process unknown)	GO:5554(molecular function unknown)	GO:8372(cellular component unknown)
AT3G63000	Unknown protein		GO:4(biological process unknown)	GO:5554(molecular function unknown)	GO:8372(cellular component unknown)
AT4G01060	DNA binding / transcription factor		GO:6355(regulation of transcription, DNA-dependent); GO:9737(response to abscisic acid stimulus); GO:9753(response to jasmonic acid stimulus); GO:9751(response to salicylic acid stimulus); GO:9651(response to salt stress)	GO:3677(DNA binding); GO:3700(transcription factor activity)	GO:9507(chloroplast); GO:5634(nucleus)
AT4G01070	UDP-glucosyltransferase/ UDP-glycosyltransferase/ transferase, transferring glycosyl groups	the glycosyltransferase (UGT72B1) is involved in metabolizing xenobiotica (chloroaniline and chlorophenole). Comparison between wild type and knock-out mutant demonstrates the central role of this gene for metabolizing chloroaniline but significantly less for chlorophenole. The glucosyltransferase preferred UDP-xylose over UDP-glucose indicating its (additional) functioning as a xylosyltransferas…	GO:9636(response to toxin); GO:42178(xenobiotic catabolism); GO:6805(xenobiotic metabolism)	GO:35251(UDP-glucosyltransferase activity); GO:8194(UDP-glycosyltransferase activity); GO:16757(transferase activity, transferring glycosyl groups)
AT4G01550	ANAC068; transcription factor		GO:7275(development); GO:45449(regulation of transcription)	GO:3700(transcription factor activity)	GO:8372(cellular component unknown)
AT4G02410	Kinase		GO:6468(protein amino acid phosphorylation)	GO:16301(kinase activity)	GO:12505(endomembrane system)
AT4G04020	Structural molecule
AT4G04470	PMP22	22-kD peroxisomal membrane protein, an integral membrane protein embedded in the lipid bilayer.
AT4G04490	Kinase		GO:6468(protein amino acid phosphorylation)	GO:16301(kinase activity)	GO:12505(endomembrane system)
AT4G04620	Microtubule binding		GO:6914(autophagy)	GO:8017(microtubule binding)
AT4G05590	Unknown protein		GO:4(biological process unknown)	GO:5554(molecular function unknown)	GO:5739(mitochondrion)
AT4G08540	Unknown protein		GO:4(biological process unknown)	GO:5554(molecular function unknown)	GO:9507(chloroplast)
AT4G09020	ATISA3/ISA3; alpha-amylase/ hydrolase, hydrolyzing O-glycosyl compounds
AT4G09750	Oxidoreductase		GO:8152(metabolism)	GO:16491(oxidoreductase activity)	GO:5739(mitochondrion)
AT4G09760	Choline kinase			GO:4103(choline kinase activity)
AT4G10960	NAD binding / UDP-glucose 4-epimerase/ catalytic
AT4G12070	Unknown protein		GO:4(biological process unknown)	GO:5554(molecular function unknown)	GO:8372(cellular component unknown)
AT4G12290	Copper ion binding			GO:5507(copper ion binding)
AT4G13110	Unknown protein		GO:4(biological process unknown)	GO:5554(molecular function unknown)	GO:9507(chloroplast)
AT4G13180	Oxidoreductase		GO:8152(metabolism)	GO:16491(oxidoreductase activity)	GO:5739(mitochondrion)	KEGG pathway: Fatty acid biosynthesis 00061
AT4G14020	Unknown protein		GO:4(biological process unknown)	GO:5554(molecular function unknown)	GO:8372(cellular component unknown)
AT4G14100	Transferase, transferring glycosyl groups		GO:4(biological process unknown)	GO:16757(transferase activity, transferring glycosyl groups)	GO:12505(endomembrane system)
AT4G15440	HPL1 (HYDROPEROXIDE LYASE 1); heme binding / iron ion binding / monooxygenase	Encodes a hydroperoxide lyase. Also a member of the CYP74B cytochrome p450 family.	GO:6631(fatty acid metabolism)
AT4G15490	UDP-glycosyltransferase/ transferase, transferring glycosyl groups		GO:8152(metabolism)	GO:8194(UDP-glycosyltransferase activity); GO:16757(transferase activity, transferring glycosyl groups)	GO:8372(cellular component unknown)
AT4G15530	ATP binding / kinase/ transferase, transferring phosphorus-containing groups		GO:16310(phosphorylation)	GO:5524(ATP binding); GO:16301(kinase activity); GO:16772(transferase activity, transferring phosphorus-containing groups)
AT4G17030	ATEXLB1 (ARABIDOPSIS THALIANA EXPANSIN-LIKE B1)	EXPANSIN-RELATED. Naming convention from the Expansin Working Group (Kende et al, 2004. Plant Mol Bio)
AT4G17670	Unknown protein		GO:4(biological process unknown)	GO:5554(molecular function unknown)	GO:8372(cellular component unknown)
AT4G18010	IP5PII (INOSITOL POLYPHOSPHATE 5-PHOSPHATASE II); inositol or phosphatidylinositol phosphatase/ inositol-polyphosphate 5-phosphatase	inositol polyphosphate 5-phosphatase II (IP5PII) mRNA,
AT4G18880	AT-HSFA4A; DNA binding / transcription factor	member of Heat Stress Transcription Factor (Hsf) family
AT4G19390	Unknown protein		GO:4(biological process unknown)	GO:5554(molecular function unknown)	GO:9507(chloroplast)
AT4G21930	Unknown protein		GO:4(biological process unknown)	GO:5554(molecular function unknown)	GO:8372(cellular component unknown)
AT4G21980	APG8A	Encodes APG8, a component of autophagy conjugation pathway. Delivered to the lumens of vacuole under nitrogen-starvation condition.	GO:6914(autophagy)	GO:19779(APG8 activating enzyme activity); GO:19776(APG8 conjugating enzyme activity); GO:19786(APG8-specific protease activity)	GO:5776(autophagic vacuole); GO:5737(cytoplasm); GO:5775(vacuolar lumen)
AT4G22240	Structural molecule		GO:4(biological process unknown)	GO:5198(structural molecule activity)	GO:9535(thylakoid membrane (sensu Viridiplantae))
AT4G22270	Unknown protein		GO:4(biological process unknown)	GO:5554(molecular function unknown)	GO:8372(cellular component unknown)
AT4G22780	ACR7	Member of a family of ACT domain containing proteins . ACT domains are involved in amino acid binding .		GO:16597(amino acid binding)	GO:5829(cytosol)
AT4G22870	Unknown protein				GO:8372(cellular component unknown)	KEGG pathway: Flavonoid biosynthesis 00941
AT4G22880	LDOX (TANNIN DEFICIENT SEED 4)	encodes leucoanthocyanidin dioxygenase, which is involved in proanthocyanin biosynthesis. Mutant analysis suggests that this gene is also involved in vacuole formation.	GO:10023(proanthocyanidin biosynthesis); GO:7033(vacuole organization and biogenesis)	GO:45432(leucoanthocyanidin dioxygenase activity)	GO:8372(cellular component unknown)	KEGG pathway: Flavonoid biosynthesis 00941
AT4G22920	Unknown protein		GO:4(biological process unknown)	GO:5554(molecular function unknown)	GO:9507(chloroplast)
AT4G23010	Unknown protein
AT4G23810	WRKY53; transcription factor	member of WRKY Transcription Factor; Group III		GO:3700(transcription factor activity)
AT4G23880	Unknown protein		GO:4(biological process unknown)	GO:5554(molecular function unknown)	GO:8372(cellular component unknown)
AT4G23990	ATCSLG3; transferase/ transferase, transferring glycosyl groups	encodes a protein similar to cellulose synthase		GO:16759(cellulose synthase activity)
AT4G24000	ATCSLG2; transferase/ transferase, transferring glycosyl groups	encodes a protein similar to cellulose synthase		GO:16759(cellulose synthase activity)
AT4G25480	DREB1A (DEHYDRATION RESPONSE ELEMENT B1A); DNA binding / transcription factor/ transcriptional activator	encodes a member of the DREB subfamily A-1 of ERF/AP2 transcription factor family (CBF3). The protein contains one AP2 domain. There are six members in this subfamily, including CBF1, CBF2, and CBF3. This gene is involved in response to low temperature and abscisic acid.	GO:9409(response to cold); GO:9414(response to water deprivation)	GO:3700(transcription factor activity)
AT4G26270	6-phosphofructokinase		GO:6096(glycolysis)	GO:3872(6-phosphofructokinase activity)	GO:5945(6-phosphofructokinase complex)
AT4G27900	Unknown protein		GO:4(biological process unknown)	GO:5554(molecular function unknown)	GO:8372(cellular component unknown)
AT4G28490	HAESA (RECEPTOR-LIKE PROTEIN KINASE 5); ATP binding / kinase/ protein serine/threonine kinase	member of Receptor kinase-like protein family
AT4G29110	Unknown protein		GO:4(biological process unknown)	GO:5554(molecular function unknown)	GO:8372(cellular component unknown)
AT4G30270	MERI5B; hydrolase, acting on glycosyl bonds / hydrolase, hydrolyzing O-glycosyl compounds	encodes a protein similar to endo xyloglucan transferase in sequence. It is also very similar to BRU1 in soybean, which is involved in brassinosteroid response.
AT4G30470	Cinnamoyl-CoA reductase		GO:9809(lignin biosynthesis)	GO:16621(cinnamoyl-CoA reductase activity)	GO:8372(cellular component unknown)
AT4G31860	Catalytic/ protein phosphatase type 2C			GO:3824(catalytic activity); GO:15071(protein phosphatase type 2C activity)
AT4G32940	GAMMA-VPE; cysteine-type endopeptidase/ legumain	Encodes a vacuolar processing enzyme belonging to a novel group of cysteine proteinases that is expressed in vegetative organs and is upregulated in association with various types of cell death and under stressed conditions.	GO:6624(vacuolar protein processing or maturation)	GO:30693(caspase activity)	GO:323(lytic vacuole)
AT4G33040	Electron transporter/ thiol-disulfide exchange intermediate		GO:45454(cell redox homeostasis); GO:6118(electron transport)	GO:9055(electron carrier activity); GO:15035(protein disulfide oxidoreductase activity); GO:30508(thiol-disulfide exchange intermediate activity)	GO:8372(cellular component unknown)
AT4G34130
AT4G34590	GBF6; DNA binding / transcription factor	transcription factor GBF6 (GBF6) mRNA, complete cds	GO:9744(response to sucrose stimulus)	GO:3700(transcription factor activity)
AT4G34860	Beta-fructofuranosidase			GO:4564(beta-fructofuranosidase activity)	GO:8372(cellular component unknown)
AT4G36830	Unknown protein		GO:4(biological process unknown)	GO:5554(molecular function unknown)	GO:16021(integral to membrane)
AT4G37980	ELI3-1 (ELICITOR-ACTIVATED GENE 3); oxidoreductase/ zinc ion binding	Encodes a putative mannitol dehydrogenase.	GO:9617(response to bacteria)
AT4G38060	Unknown protein		GO:4(biological process unknown)	GO:5554(molecular function unknown)	GO:5739(mitochondrion)
AT4G39210	APL3	Encodes the large subunit of ADP-Glucose Pyrophosphorylase which catalyzes the first, rate limiting step in starch biosynthesis. The large subunit plays a regulatory role whereas the small subunit (ApS) is the catalytic isoform. Four isoforms (ApL1-4) have been identified. ApL3 is the major large subunit isoform present in inflorescences, fruits and roots.	GO:19252(starch biosynthesis)	GO:8878(glucose-1-phosphate adenylyltransferase activity)	GO:8372(cellular component unknown)
AT5G01520	Protein binding / zinc ion binding			GO:5515(protein binding); GO:8270(zinc ion binding)
AT5G01600	ATFER1; ferric iron binding	Encodes a ferretin protein that is targeted to the chloroplast. Member of a Ferritin gene family. Gene expression is induced in response to iron overload and by nitric oxide.	GO:9617(response to bacteria); GO:42542(response to hydrogen peroxide); GO:10039(response to iron ion)	GO:5506(iron ion binding)	GO:9507(chloroplast)
AT5G01880	Unknown protein			GO:5515(protein binding); GO:8270(zinc ion binding)
AT5G02580	Unknown protein		GO:4(biological process unknown)	GO:5554(molecular function unknown)	GO:8372(cellular component unknown)
AT5G03200	Protein binding / ubiquitin-protein ligase/ zinc ion binding			GO:5515(protein binding); GO:8270(zinc ion binding)	GO:5739(mitochondrion)
AT5G03210	Unknown protein		GO:4(biological process unknown)	GO:5554(molecular function unknown)	GO:12505(endomembrane system)
AT5G04340	C2H2; nucleic acid binding / transcription factor/ zinc ion binding	putative c2h2 zinc finger transcription factor mRNA,
AT5G04750	ATPase inhibitor			GO:42030(ATPase inhibitor activity)	GO:5739(mitochondrion)
AT5G04760	DNA binding / transcription factor		GO:45449(regulation of transcription)	GO:3677(DNA binding); GO:3700(transcription factor activity)	GO:5634(nucleus)
AT5G05110	Cysteine protease inhibitor		GO:4(biological process unknown)	GO:4869(cysteine protease inhibitor activity)	GO:12505(endomembrane system)
AT5G05270	Unknown protein			GO:5554(molecular function unknown)	GO:8372(cellular component unknown)
AT5G06510	Transcription factor		GO:6355(regulation of transcription, DNA-dependent)	GO:3700(transcription factor activity)	GO:16602(CCAAT-binding factor complex); GO:5634(nucleus)
AT5G06760	Unknown protein		GO:9790(embryonic development); GO:9793(embryonic development (sensu Magnoliophyta))	GO:5554(molecular function unknown)	GO:8372(cellular component unknown)
AT5G06960	OBF5 (OCS-ELEMENT BINDING FACTOR 5); DNA binding / transcription factor	Encodes a basic leucine zipper (B-ZIP) containing protein that interacts with NPR1 to promote expression of salicylic acid induced genes. Binds the ocs-element.	GO:9814(defense response to pathogen, incompatible interaction); GO:9863(salicylic acid mediated signaling pathway)	GO:3677(DNA binding); GO:5515(protein binding); GO:3700(transcription factor activity)
AT5G07010	Sulfotransferase		GO:4(biological process unknown)	GO:8146(sulfotransferase activity)	GO:8372(cellular component unknown)
AT5G07830	Beta-glucuronidase			GO:4566(beta-glucuronidase activity)	GO:9505(cell wall (sensu Magnoliophyta))
AT5G07990	TT7 (TRANSPARENT TESTA 7); flavonoid 3'-monooxygenase/ oxygen binding	Required for flavonoid 3' hydroxylase activity.		GO:16711(flavonoid 3'-monooxygenase activity)
AT5G08170	EMB1873; agmatine deiminase		GO:9793(embryonic development (sensu Magnoliophyta)); GO:6596(polyamine biosynthesis)	GO:47632(agmatine deiminase activity)	GO:8372(cellular component unknown)
AT5G09440	Unknown protein		GO:4(biological process unknown)	GO:5554(molecular function unknown)	GO:12505(endomembrane system)
AT5G09530	Unknown protein		GO:4(biological process unknown)		GO:12505(endomembrane system)
AT5G09540	Heat shock protein binding / unfolded protein binding		GO:6457(protein folding)	GO:31072(heat shock protein binding)	GO:8372(cellular component unknown)
AT5G10380	Protein binding / ubiquitin-protein ligase/ zinc ion binding			GO:5515(protein binding); GO:8270(zinc ion binding)	GO:5739(mitochondrion)
AT5G11840	Unknown protein		GO:4(biological process unknown)	GO:5554(molecular function unknown)	GO:9507(chloroplast)
AT5G11930	Electron transporter/ thiol-disulfide exchange intermediate		GO:45454(cell redox homeostasis); GO:6118(electron transport)	GO:9055(electron carrier activity); GO:15035(protein disulfide oxidoreductase activity); GO:30508(thiol-disulfide exchange intermediate activity)	GO:9507(chloroplast)
AT5G13800	Catalytic/ hydrolase			GO:16787(hydrolase activity)	GO:9507(chloroplast)
AT5G13930	CHS (CHALCONE SYNTHASE); naringenin-chalcone synthase	Participates in the biosynthesis pathway of all flavonoids. Metabolism of defense and communication. Transcriptionally regulated by light and by MYB12. Required for the accumulation of purple anthocyanins in leaves and stems. Involved in the regulation of auxin transport.	GO:9926(auxin polar transport); GO:9715(chalcone biosynthesis); GO:9813(flavonoid biosynthesis); GO:31540(regulation of anthocyanin biosynthesis); GO:10224(response to UV-B); GO:9629(response to gravity); GO:9753(response to jasmonic acid stimulus); GO:6979(response to oxidative stress); GO:9611(response to wounding)	GO:16210(naringenin-chalcone synthase activity)	GO:5783(endoplasmic reticulum); GO:5634(nucleus); GO:9705(vacuolar membrane (sensu Magnoliophyta))
AT5G14640	ATP binding / protein kinase/ protein serine/threonine kinase/ protein-tyrosine kinase		GO:6468(protein amino acid phosphorylation)	GO:5524(ATP binding); GO:4672(protein kinase activity); GO:4674(protein serine/threonine kinase activity); GO:4713(protein-tyrosine kinase activity)	GO:8372(cellular component unknown)
AT5G15500	Protein binding		GO:4(biological process unknown)	GO:5515(protein binding)	GO:12505(endomembrane system)
AT5G16570	GLN1;4; glutamate-ammonia ligase	Encodes cytosolic glutamine synthase.	GO:42128(nitrate assimilation)	GO:4356(glutamate-ammonia ligase activity)	GO:5829(cytosol)
AT5G17050	UDP-glycosyltransferase/ transferase, transferring glycosyl groups		GO:8152(metabolism)	GO:8194(UDP-glycosyltransferase activity); GO:47213(anthocyanidin 3-O-glucosyltransferase activity); GO:16757(transferase activity, transferring glycosyl groups)	GO:9507(chloroplast)
AT5G17220	ATGSTF12 (GLUTATHIONE S-TRANSFERASE 26); glutathione transferase	Encodes glutathione transferase belonging to the phi class of GSTs. Naming convention according to Wagner et al. (2002). Mutants display no pigments on leaves and stems.	GO:9407(toxin catabolism)		GO:5737(cytoplasm)
AT5G17380	Pyruvate decarboxylase			GO:287(magnesium ion binding); GO:4737(pyruvate decarboxylase activity); GO:30976(thiamin pyrophosphate binding); GO:16740(transferase activity)	GO:8372(cellular component unknown)
AT5G17860	Calcium:sodium antiporter/ cation:cation antiporter		GO:6812(cation transport)	GO:5432(calcium:sodium antiporter activity); GO:15491(cation:cation antiporter activity)	GO:12505(endomembrane system); GO:16021(integral to membrane)
AT5G18130	Unknown protein		GO:4(biological process unknown)	GO:5554(molecular function unknown)	GO:8372(cellular component unknown)
AT5G18310	Unknown protein		GO:4(biological process unknown)	GO:5554(molecular function unknown)	GO:8372(cellular component unknown)
AT5G18640	Triacylglycerol lipase		GO:6629(lipid metabolism)	GO:4806(triacylglycerol lipase activity)	GO:12505(endomembrane system)
AT5G18780	Unknown protein		GO:4(biological process unknown)	GO:5554(molecular function unknown)	GO:8372(cellular component unknown)
AT5G20280	Transferase, transferring glycosyl groups		GO:9058(biosynthesis)	GO:16757(transferase activity, transferring glycosyl groups)	GO:8372(cellular component unknown)
AT5G22290	ANAC089; transcription factor		GO:7275(development); GO:45449(regulation of transcription)	GO:3700(transcription factor activity)	GO:8372(cellular component unknown)
AT5G22300	NIT4 (NITRILASE 4)	encodes a nitrilase isomer. The purified enzyme shows a strong substrate specificity for beta-cyano-L-alanine, a intermediate product of the cyanide detoxification pathway.	GO:19499(cyanide metabolism); GO:51410(detoxification of nitrogen compound)	GO:47558(3-cyanoalanine hydratase activity); GO:47427(cyanoalanine nitrilase activity); GO:257(nitrilase activity); GO:18822(nitrile hydratase activity)	GO:8372(cellular component unknown)
AT5G22630	Prephenate dehydratase		GO:9094(L-phenylalanine biosynthesis)	GO:4664(prephenate dehydratase activity)	GO:9507(chloroplast)
AT5G23240	Heat shock protein binding / unfolded protein binding		GO:6457(protein folding)	GO:31072(heat shock protein binding); GO:51082(unfolded protein binding)	GO:9507(chloroplast)
AT5G23750	DNA binding		GO:4(biological process unknown)	GO:3677(DNA binding)	GO:8372(cellular component unknown)
AT5G24120	SIGE; DNA binding / DNA-directed RNA polymerase/ sigma factor/ transcription factor	Encodes a specialized sigma factor in chloroplasts and is responsible for the light-dependent transcription at the psbD LRP.	GO:6352(transcription initiation)	GO:16987(sigma factor activity)
AT5G24810	Unknown protein		GO:30655(beta-lactam antibiotic catabolism); GO:46677(response to antibiotic)	GO:8800(beta-lactamase activity)	GO:5739(mitochondrion)
AT5G25390	DNA binding / transcription factor	encodes a member of the ERF (ethylene response factor) subfamily B-6 of ERF/AP2 transcription factor family. The protein contains one AP2 domain. There are 12 members in this subfamily including RAP2.11.	GO:6355(regulation of transcription, DNA-dependent)	GO:3677(DNA binding); GO:3700(transcription factor activity)	GO:5634(nucleus)
AT5G26690	Metal ion binding		GO:30001(metal ion transport)	GO:46872(metal ion binding)	GO:8372(cellular component unknown)
AT5G28830	Calcium ion binding		GO:4(biological process unknown)	GO:5509(calcium ion binding)	GO:8372(cellular component unknown)
AT5G33290	Catalytic
AT5G37300	Unknown protein		GO:4(biological process unknown)		GO:8372(cellular component unknown)
AT5G37540	Pepsin A		GO:6508(proteolysis)	GO:4194(pepsin A activity)	GO:12505(endomembrane system)
AT5G37600	ATGSR1; glutamate-ammonia ligase	encodes a glutamate ammonia lyase	GO:42128(nitrate assimilation)	GO:4356(glutamate-ammonia ligase activity)	GO:5829(cytosol)
AT5G39160	Nutrient reservoir		GO:4(biological process unknown)	GO:30145(manganese ion binding); GO:46872(metal ion binding); GO:45735(nutrient reservoir activity)	GO:48046(apoplast); GO:12505(endomembrane system)
AT5G39520	Unknown protein		GO:4(biological process unknown)	GO:5554(molecular function unknown)	GO:9507(chloroplast)
AT5G39610	ANAC092; transcription factor		GO:7275(development)	GO:42803(protein homodimerization activity); GO:3700(transcription factor activity)	GO:5634(nucleus)
AT5G41700	UBC8 (UBIQUITIN CONJUGATING ENZYME 8); ubiquitin conjugating enzyme	One of the polypeptides that constitute the ubiquitin-conjugating enzyme E2	GO:6511(ubiquitin-dependent protein catabolism)	GO:5515(protein binding); GO:4840(ubiquitin conjugating enzyme activity)	GO:8372(cellular component unknown)
AT5G42800	DFR (DIHYDROFLAVONOL 4-REDUCTASE); dihydrokaempferol 4-reductase	dihydroflavonol reductase. Catalyzes the conversion of dihydroquercetin to leucocyanidin in the biosynthesis of anthocyanins.	GO:9718(anthocyanin biosynthesis)	GO:45552(dihydrokaempferol 4-reductase activity)	GO:42406(extrinsic to endoplasmic reticulum membrane)
AT5G43150	Unknown protein		GO:4(biological process unknown)	GO:5554(molecular function unknown)	GO:5739(mitochondrion)
AT5G43430	Electron transporter		GO:6118(electron transport)	GO:9055(electron carrier activity)	GO:5739(mitochondrion)
AT5G43850	Metal ion binding		GO:4(biological process unknown)	GO:46872(metal ion binding)	GO:8372(cellular component unknown)
AT5G45130	RHA1	small GTP binding protein		GO:5525(GTP binding)
AT5G45380	Solute:sodium symporter/ urea transporter		GO:6810(transport)	GO:15370(solute:sodium symporter activity); GO:15204(urea transporter activity)	GO:16020(membrane)
AT5G45890	SAG12 (SENESCENCE-ASSOCIATED GENE 12); cysteine-type peptidase	Senescence-associated gene 12 (SAG12) encoding a cysteine protease influenced by cytokinin, auxin, and sugars.Localized to special vacuole found during senescence called senescence associated vacuoles which are different from central vacuole in the tonoplast composition and pH.	GO:7568(aging); GO:10150(leaf senescence); GO:9723(response to ethylene stimulus)	GO:8234(cysteine-type peptidase activity)
AT5G46180	Delta-OAT; ornithine-oxo-acid transaminase	ornithine delta-aminotransferase	GO:42538(hyperosmotic salinity response); GO:6561(proline biosynthesis)	GO:4587(ornithine-oxo-acid transaminase activity)
AT5G47240	Hydrolase
AT5G47640	Hydrolase		GO:6355(regulation of transcription, DNA-dependent)	GO:3700(transcription factor activity)	GO:5622(intracellular); GO:5634(nucleus)
AT5G47860	Unknown protein				GO:9507(chloroplast)
AT5G50800	Unknown protein				GO:12505(endomembrane system); GO:16020(membrane)
AT5G51070	ERD1 (EARLY RESPONSIVE TO DEHYDRATION 1); ATP binding / ATPase/ nucleoside-triphosphatase/ nucleotide binding / protein binding	ATP-dependent Clp protease regulatory subunit			GO:9507(chloroplast)
AT5G51770	ATP binding / kinase/ protein kinase/ protein serine/threonine kinase/ protein-tyrosine kinase		GO:6468(protein amino acid phosphorylation)	GO:5524(ATP binding); GO:16301(kinase activity); GO:4672(protein kinase activity); GO:4674(protein serine/threonine kinase activity); GO:4713(protein-tyrosine kinase activity)	GO:9507(chloroplast)
AT5G52310	COR78 (COLD REGULATED 78)	cold regulated gene, the 5' region of cor78 has cis-acting regulatory elements that can impart cold-regulated gene expression	GO:42538(hyperosmotic salinity response); GO:9737(response to abscisic acid stimulus); GO:9409(response to cold); GO:9269(response to desiccation); GO:6970(response to osmotic stress)	GO:5554(molecular function unknown)	GO:8372(cellular component unknown)
AT5G52810	Catalytic/ structural constituent of eye lens			GO:3824(catalytic activity); GO:5212(structural constituent of eye lens)	GO:9507(chloroplast)
AT5G53350	CLPX; ATP binding / ATPase/ nucleoside-triphosphatase/ nucleotide binding / protein binding	CLP protease regulatory subunit CLPX mRNA, nuclear gene			GO:5739(mitochondrion)
AT5G53370	Pectinesterase		GO:42545(cell wall modification)	GO:30599(pectinesterase activity)	GO:5618(cell wall)
AT5G53420	Unknown protein		GO:4(biological process unknown)	GO:5554(molecular function unknown)	GO:8372(cellular component unknown)
AT5G53760	MLO11; calmodulin binding	AF369572 Arabidopsis thaliana membrane protein Mlo11 mRNA, complete cds
AT5G53970	1-aminocyclopropane-1-carboxylate synthase/ transaminase/ transferase, transferring nitrogenous groups		GO:9058(biosynthesis); GO:10189(vitamin E biosynthesis)	GO:8483(transaminase activity); GO:4838(tyrosine transaminase activity)	GO:8372(cellular component unknown)
AT5G54060	Transferase, transferring glycosyl groups
AT5G54080	HGO (HOMOGENTISATE 1,2-DIOXYGENASE); homogentisate 1,2-dioxygenase	homogentisate 1,2-dioxygenase mRNA, complete cds
AT5G54840	GTP binding		GO:15031(protein transport); GO:7264(small GTPase mediated signal transduction)	GO:5525(GTP binding)	GO:8372(cellular component unknown)
AT5G54960	PDC2 (PYRUVATE DECARBOXYLASE-2); pyruvate decarboxylase	pyruvate decarboxylase-2	GO:1666(response to hypoxia)		GO:8372(cellular component unknown)
AT5G57910	Unknown protein		GO:4(biological process unknown)	GO:5554(molecular function unknown)	GO:8372(cellular component unknown)
AT5G59050	Unknown protein		GO:4(biological process unknown)	GO:5554(molecular function unknown)	GO:8372(cellular component unknown)
AT5G59220	Catalytic/ protein phosphatase type 2C		GO:9737(response to abscisic acid stimulus)	GO:3824(catalytic activity); GO:15071(protein phosphatase type 2C activity)	GO:9507(chloroplast)
AT5G59310	LTP4 (LIPID TRANSFER PROTEIN 4); lipid binding	Encodes a member of the lipid transfer protein family. Proteins of this family are generally small (~9 kD), basic, expressed abundantly and contain eight Cys residues. The proteins can bind fatty acids and acylCoA esters and can transfer several different phospholipids. They are localized to the cell wall. The mRNA is present in flowers and siliques, and is strongly up-regulated by abscisic acid.	GO:6869(lipid transport); GO:9737(response to abscisic acid stimulus)
AT5G59320	LTP3 (LIPID TRANSFER PROTEIN 3); lipid binding	lipid transfer protein 3 mRNA, complete cds	GO:9737(response to abscisic acid stimulus)		GO:5618(cell wall)
AT5G59700	Kinase		GO:6468(protein amino acid phosphorylation)	GO:16301(kinase activity)	GO:12505(endomembrane system)
AT5G59780	MYB59; DNA binding / transcription factor	putative transcription factor (MYB59) mRNA, complete cds
AT5G61010	Protein binding		GO:6887(exocytosis); GO:6904(vesicle docking during exocytosis)	GO:5515(protein binding)	GO:145(exocyst)
AT5G61820	Unknown protein		GO:4(biological process unknown)	GO:5554(molecular function unknown)	GO:12505(endomembrane system)
AT5G63410	ATP binding / protein kinase/ protein serine/threonine kinase		GO:6468(protein amino acid phosphorylation); GO:7169(transmembrane receptor protein tyrosine kinase signaling pathway)	GO:5524(ATP binding); GO:4672(protein kinase activity); GO:4674(protein serine/threonine kinase activity)	GO:12505(endomembrane system)
AT5G63850	AAP4; amino acid permease	Amino acid transporter	GO:6865(amino acid transport)	GO:15172(acidic amino acid transporter activity); GO:15175(neutral amino acid transporter activity); GO:15399(primary active transporter activity)
AT5G64550	Unknown protein			GO:5554(molecular function unknown)
AT5G66250	Unknown protein		GO:4(biological process unknown)
AT5G66400	RAB18 (RESPONSIVE TO ABA 18)	ABA- and drought-induced glycine-rice dehydrin protein	GO:9631(cold acclimation); GO:9961(response to 1-aminocyclopropane-1-carboxylic acid); GO:9737(response to abscisic acid stimulus); GO:6950(response to stress); GO:9414(response to water deprivation)	GO:5554(molecular function unknown)	GO:8372(cellular component unknown)
AT5G66820	Unknown protein		GO:4(biological process unknown)	GO:5554(molecular function unknown)	GO:8372(cellular component unknown)
AT5G67140	Unknown protein				GO:8372(cellular component unknown)
AT5G67340	Ubiquitin-protein ligase		GO:16567(protein ubiquitination)	GO:4842(ubiquitin-protein ligase activity)	GO:12505(endomembrane system); GO:151(ubiquitin ligase complex)
AT5G67520	ATP binding / kinase/ transferase, transferring phosphorus-containing groups		GO:103(sulfate assimilation)	GO:5524(ATP binding); GO:16301(kinase activity); GO:16772(transferase activity, transferring phosphorus-containing groups)	GO:9507(chloroplast)
