# Supplementary material for: Global transcription profiling reveals differential responses to chronic nitrogen stress and putative nitrogen regulatory components in Arabidopsis
Source: BMC Genomics. 2007 Aug 16;8:281. doi: 10.1186/1471-2164-8-281 (PMC1994689; doi:10.1186/1471-2164-8-281)
Supplement: Additional file 7 — The gene list in each cluster. [file 1471-2164-8-281-S7.xls]

## Sheet: Sheet1
Supplemental Table 6 Gene list in each cluster
Gene Name	Description	Function	GO biological process	GO molecular function	GO cellular component	Pathways
Cluster 1 (NRT1.1, At1g12110)
AT1G08930	ERD6; carbohydrate transporter/ sugar porter	mRNA for ERD6 protein, complete cds		GO:51119(sugar transporter activity)
AT1G12110	NRT1.1; transporter	Encodes NRT1.1 (CHL1), a dual-affinity nitrate transporter.
AT1G23090	AST91 (SULFATE TRANSPORTER 91); sulfate transporter	AST91 mRNA for sulfate transporter, complete cds
AT1G27020	Unknown protein		GO:4(biological process unknown)	GO:5554(molecular function unknown)	GO:8372(cellular component unknown)
AT1G30510	Oxidoreductase		GO:6118(electron transport)	GO:16491(oxidoreductase activity)	GO:9507(chloroplast)
AT1G55920	AtSerat2;1 (SERINE ACETYLTRANSFERASE 1)	Encodes a chloroplast/cytosol localized serine O-acetyltransferase involved in sulfur assimilation and cysteine biosynthesis. Expressed in the vascular system.	GO:9970(cellular response to sulfate starvation)	GO:9001(serine O-acetyltransferase activity)	GO:9507(chloroplast); GO:5829(cytosol)	KEGG pathway: Cysteine metabolism 00272; KEGG pathway: Sulfur metabolism 00920
AT1G70260	Unknown protein			GO:5554(molecular function unknown)	GO:12505(endomembrane system); GO:16020(membrane)
AT2G29090	CYP707A2; heme binding / iron ion binding / monooxygenase/ oxygen binding	member of CYP707A	GO:9687(abscisic acid metabolism); GO:48838(release of seed from dormancy)
AT2G35400	unknown protein;
AT3G27170	CLC-B; anion channel/ voltage-gated chloride channel	member of Anion channel protein family
AT3G28210	PMZ	putative zinc finger protein (PMZ) mRNA, complete cds
AT3G56200	Amino acid permease		GO:6865(amino acid transport)	GO:15359(amino acid permease activity)	GO:16020(membrane)
AT3G62150	ATPase, coupled to transmembrane movement of substances
AT4G05390	Oxidoreductase
AT4G17550	Sugar porter/ transporter		GO:8643(carbohydrate transport); GO:6810(transport)	GO:5351(sugar porter activity); GO:5215(transporter activity)	GO:16021(integral to membrane); GO:5739(mitochondrion)
AT4G21990	APR3 (APS REDUCTASE 3)	Encodes a protein disulfide isomerase-like (PDIL) protein, a member of a multigene family within the thioredoxin (TRX) superfamily. This protein also belongs to the adenosine 5'-phosphosulfate reductase-like (APRL) group.	GO:103(sulfate assimilation)	GO:9973(adenylyl-sulfate reductase activity)	GO:9507(chloroplast)
AT4G36010	Unknown protein		GO:42831(defense response to pathogenic fungi); GO:42828(response to pathogen)	GO:5554(molecular function unknown)	GO:31225(anchored to membrane)
AT5G13110	G6PD2; glucose-6-phosphate 1-dehydrogenase	Encodes a plastidic glucose-6-phosphate dehydrogenase that is sensitive to reduction by DTT and whose mRNA is most highly expressed in root.	GO:6006(glucose metabolism); GO:9051(pentose-phosphate shunt, oxidative branch)	GO:4345(glucose-6-phosphate 1-dehydrogenase activity)	GO:9507(chloroplast)
AT5G14760	L-aspartate oxidase/ disulfide oxidoreductase/ oxidoreductase
AT5G42990	Ubiquitin conjugating enzyme/ ubiquitin-like activating enzyme
AT5G47560	ATSDAT/ATTDT; malate transporter/ sodium:dicarboxylate symporter	Encodes a tonoplast malate/fumarate transporter.
AT5G50200	WR3	Involved in jasmonic acid-independent wound signal transduction.	GO:9611(response to wounding)
Cluster 2 (NiR, At2g15620)
AT1G04770	Unknown protein		GO:4(biological process unknown)		GO:5739(mitochondrion)
AT1G09780	2,3-bisphosphoglycerate-independent phosphoglycerate mutase/ catalytic/ metal ion binding / phosphoglycerate mutase		GO:9409(response to cold)	GO:46537(2,3-bisphosphoglycerate-independent phosphoglycerate mutase activity); GO:3824(catalytic activity); GO:46872(metal ion binding); GO:4619(phosphoglycerate mutase activity)	GO:8372(cellular component unknown)
AT1G24280	G6PD3; glucose-6-phosphate 1-dehydrogenase	Encodes a plastidic glucose-6-phosphate dehydrogenase that is sensitive to reduction by DTT and whose mRNA is most highly expressed in root.	GO:6006(glucose metabolism); GO:9051(pentose-phosphate shunt, oxidative branch)	GO:4345(glucose-6-phosphate 1-dehydrogenase activity)	GO:9507(chloroplast)
AT1G37130	NIA2 (NITRATE REDUCTASE 2)	Identified as a mutant resistant to chlorate. Encodes nitrate reductase structural gene. Involved in nitrate assimilation. Has nitrate reductase activity. Up-regulated by the fungus P. indica. Binds transcription factor At2g35940.	GO:42128(nitrate assimilation); GO:6809(nitric oxide biosynthesis); GO:9416(response to light stimulus)	GO:9703(nitrate reductase (NADH) activity); GO:8940(nitrate reductase activity)
AT1G62180	APR2 (5'ADENYLYLPHOSPHOSULFATE REDUCTASE 2)	Encodes a protein disulfide isomerase-like (PDIL) protein, a member of a multigene family within the thioredoxin (TRX) superfamily. This protein also belongs to the adenosine 5'-phosphosulfate reductase-like (APRL) group.	GO:103(sulfate assimilation); GO:19379(sulfate assimilation, phosphoadenylyl sulfate reduction by phosphoadenylyl-sulfate reductase (thioredoxin))	GO:9973(adenylyl-sulfate reductase activity); GO:4604(phosphoadenylyl-sulfate reductase (thioredoxin) activity)
AT1G70780	Unknown protein		GO:4(biological process unknown)	GO:5554(molecular function unknown)	GO:5739(mitochondrion)
AT1G77760	NIA1 (NITRATE REDUCTASE 1)	Encodes the cytosolic minor isoform of nitrate reductase (NR). Involved in the first step of nitrate assimilation, it contributes about 15% of the nitrate reductase activity in shoots. Similar to molybdopterin oxidoreductases at the N-terminus, and to FAD/NAD-binding cytochrome reductases at the C-terminus. Cofactors: FAD, heme iron (cytochrome B-557), and molybdenum-pterin.	GO:42128(nitrate assimilation); GO:6809(nitric oxide biosynthesis); GO:9416(response to light stimulus)	GO:8940(nitrate reductase activity)	GO:5829(cytosol)
AT1G77840	Translation initiation factor		GO:6446(regulation of translational initiation); GO:6413(translational initiation)	GO:3743(translation initiation factor activity)	GO:5737(cytoplasm); GO:5634(nucleus)
AT1G78050	Catalytic/ intramolecular transferase, phosphotransferases		GO:6096(glycolysis); GO:8152(metabolism)	GO:3824(catalytic activity); GO:16868(intramolecular transferase activity, phosphotransferases)	GO:9507(chloroplast)
AT2G15620	NIR1; ferredoxin-nitrate reductase	involved in the second step of nitrate assimilation		GO:50421(nitrite reductase (NO-forming) activity)
AT2G16660	Unknown protein				GO:12505(endomembrane system)
AT2G36580	Pyruvate kinase		GO:6096(glycolysis)	GO:4743(pyruvate kinase activity)	GO:8372(cellular component unknown)
AT2G38170	CAX1; calcium:hydrogen antiporter	Encodes a high affinity vacuolar calcium antiporter. The residue His 338 is critrical to Ca2+ transport activity.	GO:6816(calcium ion transport); GO:9631(cold acclimation); GO:30026(manganese ion homeostasis); GO:9651(response to salt stress); GO:6882(zinc ion homeostasis)	GO:15368(calcium:cation antiporter activity); GO:15369(calcium:hydrogen antiporter activity)	GO:9705(vacuolar membrane (sensu Magnoliophyta))
AT3G46130	MYB111; DNA binding	putative transcription factor (MYB48) mRNA, complete cds
AT3G49570	Unknown protein		GO:4(biological process unknown)	GO:5554(molecular function unknown)	GO:8372(cellular component unknown)
AT3G54830	Amino acid permease/ amino acid-polyamine transporter		GO:6865(amino acid transport)	GO:15359(amino acid permease activity); GO:5279(amino acid-polyamine transporter activity)	GO:16020(membrane)
AT5G06570	Catalytic				GO:8372(cellular component unknown)
AT5G24770	VSP2 (VEGETATIVE STORAGE PROTEIN 2); acid phosphatase	mRNA for vegetative storage protein, complete cds	GO:42538(hyperosmotic salinity response); GO:46688(response to copper ion); GO:9625(response to insect); GO:6979(response to oxidative stress); GO:9611(response to wounding); GO:10149(senescence (sensu Magnoliophyta))	GO:3993(acid phosphatase activity)
AT5G24780	VSP1 (VEGETATIVE STORAGE PROTEIN 1); acid phosphatase	mRNA for vegetative storage protein, complete cds	GO:6952(defense response); GO:9753(response to jasmonic acid stimulus)	GO:8134(transcription factor binding)
AT5G26220	Unknown protein		GO:4(biological process unknown)	GO:5554(molecular function unknown)	GO:8372(cellular component unknown)
AT5G40850	UPM1 (UROPHORPHYRIN METHYLASE 1); methyltransferase/ uroporphyrin-III C-methyltransferase	urophorphyrin III methylase (UPM1) mRNA, complete cds
AT5G51460	ATTPPA; trehalose-phosphatase	homologous to the C-terminal part of microbial trehalose-6-phosphate phosphatases	GO:5992(trehalose biosynthesis)	GO:4805(trehalose-phosphatase activity)
AT5G52830	WRKY27; transcription factor	member of WRKY Transcription Factor; Group II-e		GO:3700(transcription factor activity)
AT5G65010	ASN2 (ASPARAGINE SYNTHETASE 2); asparagine synthase (glutamine-hydrolyzing)	asparagine synthetase (ASN2) mRNA, complete cds
AT5G65660	Unknown protein		GO:4(biological process unknown)	GO:5554(molecular function unknown)	GO:8372(cellular component unknown)
AT5G67420	Unknown protein		GO:4(biological process unknown)	GO:5554(molecular function unknown)	GO:8372(cellular component unknown)
Cluster 3 (GS1-1, At5g37600)
AT1G10070	Branched-chain-amino-acid transaminase/ catalytic		GO:9081(branched chain family amino acid metabolism); GO:8152(metabolism)	GO:4084(branched-chain-amino-acid transaminase activity); GO:3824(catalytic activity)	GO:5739(mitochondrion)
AT1G20880	RNA binding / nucleic acid binding		GO:4(biological process unknown)	GO:3723(RNA binding); GO:3676(nucleic acid binding)	GO:8372(cellular component unknown)
AT1G29060	Unknown protein		GO:4(biological process unknown)	GO:5554(molecular function unknown)	GO:5739(mitochondrion)
AT1G32900	Transferase, transferring glycosyl groups		GO:9058(biosynthesis)	GO:16757(transferase activity, transferring glycosyl groups)	GO:9507(chloroplast)
AT1G43910	ATP binding / ATPase/ nucleoside-triphosphatase/ nucleotide binding			GO:5524(ATP binding); GO:16887(ATPase activity); GO:17111(nucleoside-triphosphatase activity); GO:166(nucleotide binding)	GO:12505(endomembrane system)
AT1G53400	Unknown protein				GO:8372(cellular component unknown)
AT1G54100	ALDH7B4; aldehyde dehydrogenase/ oxidoreductase	Arabidopsis thaliana mRNA for putative aldehyde dehydrogenase
AT1G61800	Antiporter/ glucose-6-phosphate transporter		GO:15712(hexose phosphate transport)	GO:15297(antiporter activity); GO:15152(glucose-6-phosphate transporter activity)	GO:9507(chloroplast); GO:16021(integral to membrane)
AT1G71170	Phosphogluconate dehydrogenase (decarboxylating)		GO:6098(pentose-phosphate shunt)	GO:4616(phosphogluconate dehydrogenase (decarboxylating) activity)	GO:8372(cellular component unknown)
AT1G73040	Unknown protein		GO:4(biological process unknown)	GO:5554(molecular function unknown)	GO:8372(cellular component unknown)
AT1G77450	ANAC032; transcription factor		GO:7275(development); GO:45449(regulation of transcription)	GO:3700(transcription factor activity)	GO:8372(cellular component unknown)
AT1G77920	Calmodulin binding / transcription factor		GO:6355(regulation of transcription, DNA-dependent)	GO:5516(calmodulin binding); GO:3700(transcription factor activity)	GO:5634(nucleus)
AT1G80130	Unknown protein		GO:4(biological process unknown)	GO:5554(molecular function unknown)	GO:9507(chloroplast)
AT1G80300	ATP:ADP antiporter		GO:6810(transport)	GO:5471(ATP:ADP antiporter activity)	GO:9507(chloroplast); GO:16021(integral to membrane)
AT2G19310	Unknown protein		GO:4(biological process unknown)	GO:5554(molecular function unknown)	GO:9507(chloroplast)
AT2G34960	CAT5 (CATIONIC AMINO ACID TRANSPORTER 5); cationic amino acid transporter	Arabidopsis thaliana amino acid permease family protein (At2g34960)
AT2G35510	SRO1	Encodes a WWE domain-containing protein with 76% similarity to RCD1. The protein also contains a PARP signature upstream of the C-terminal protein interaction domain. The PARP signature may bind NAD+ and attach the ADP-ribose-moiety from NAD+ to the target molecule. Its presence suggests a role for the protein in ADP ribosylation.	GO:4(biological process unknown)	GO:5554(molecular function unknown)	GO:8372(cellular component unknown)
AT2G36750	UGT72C1; UDP-glycosyltransferase/ transferase, transferring glycosyl groups		GO:8152(metabolism)	GO:8194(UDP-glycosyltransferase activity); GO:16757(transferase activity, transferring glycosyl groups)	GO:12505(endomembrane system)
AT2G38790	Unknown protein		GO:4(biological process unknown)	GO:5554(molecular function unknown)	GO:8372(cellular component unknown)
AT2G41380	Unknown protein				GO:5739(mitochondrion)
AT2G47190	MYB2; DNA binding / transcription factor		GO:9737(response to abscisic acid stimulus); GO:9651(response to salt stress); GO:9414(response to water deprivation)	GO:3677(DNA binding); GO:5516(calmodulin binding); GO:16563(transcriptional activator activity)
AT2G47710	Unknown protein		GO:6950(response to stress)	GO:5554(molecular function unknown)	GO:8372(cellular component unknown)
AT2G47880	Arsenate reductase (glutaredoxin)/ electron transporter/ thiol-disulfide exchange intermediate		GO:45454(cell redox homeostasis); GO:6118(electron transport)	GO:8794(arsenate reductase (glutaredoxin) activity); GO:9055(electron carrier activity); GO:15035(protein disulfide oxidoreductase activity); GO:30508(thiol-disulfide exchange intermediate activity)	GO:12505(endomembrane system)
AT3G14430	Unknown protein		GO:4(biological process unknown)	GO:5554(molecular function unknown)	GO:5739(mitochondrion)
AT3G18370	Unknown protein		GO:4(biological process unknown)	GO:5554(molecular function unknown)	GO:5739(mitochondrion)
AT3G21560	UDP-glycosyltransferase/ transferase, transferring hexosyl groups		GO:8152(metabolism)	GO:8194(UDP-glycosyltransferase activity); GO:16758(transferase activity, transferring hexosyl groups)
AT3G22840	ELIP1 (EARLY LIGHT-INDUCABLE PROTEIN); chlorophyll binding	Encodes an early light-inducible protein.	GO:9409(response to cold)
AT3G23910	Unknown protein		GO:4(biological process unknown)	GO:5554(molecular function unknown)	GO:8372(cellular component unknown)
AT3G26090	RGS1 (REGULATOR OF G-PROTEIN SIGNALING 1); signal transducer	'regulator of G-protein signaling' (AtRGS1) protein	GO:9737(response to abscisic acid stimulus); GO:9414(response to water deprivation)		GO:5634(nucleus)
AT3G44880	ACD1 (ACCELERATED CELL DEATH 1); oxidoreductase	Accelerated cell death (acd1) mutants show rapid, spreading necrotic responses to both virulent and avirulent Pseudomonas syringae pv. maculicola or pv. tomato pathogens and to ethylene.	GO:8219(cell death); GO:15996(chlorophyll catabolism); GO:9816(defense response to pathogenic bacteria, incompatible interaction); GO:9908(flower development); GO:10154(fruit development)	GO:51536(iron-sulfur cluster binding)	GO:9706(chloroplast inner membrane)
AT3G48020	Unknown protein		GO:4(biological process unknown)	GO:5554(molecular function unknown)	GO:9507(chloroplast)
AT3G50910	Unknown protein		GO:4(biological process unknown)	GO:5554(molecular function unknown)	GO:8372(cellular component unknown)
AT3G53980	Lipid binding		GO:6869(lipid transport)	GO:8289(lipid binding)	GO:12505(endomembrane system)
AT4G01070	UDP-glucosyltransferase/ UDP-glycosyltransferase/ transferase, transferring glycosyl groups	the glycosyltransferase (UGT72B1) is involved in metabolizing xenobiotica (chloroaniline and chlorophenole). Comparison between wild type and knock-out mutant demonstrates the central role of this gene for metabolizing chloroaniline but significantly less for chlorophenole. The glucosyltransferase preferred UDP-xylose over UDP-glucose indicating its (additional) functioning as a xylosyltransferas…	GO:9636(response to toxin); GO:42178(xenobiotic catabolism); GO:6805(xenobiotic metabolism)	GO:35251(UDP-glucosyltransferase activity); GO:8194(UDP-glycosyltransferase activity); GO:16757(transferase activity, transferring glycosyl groups)
AT4G04620	Microtubule binding		GO:6914(autophagy)	GO:8017(microtubule binding)
AT4G08980	Ubiquitin-protein ligase		GO:6511(ubiquitin-dependent protein catabolism)	GO:4842(ubiquitin-protein ligase activity)	GO:8372(cellular component unknown)
AT4G10960	NAD binding / UDP-glucose 4-epimerase/ catalytic
AT4G19390	Unknown protein		GO:4(biological process unknown)	GO:5554(molecular function unknown)	GO:9507(chloroplast)
AT4G22870	Unknown protein				GO:8372(cellular component unknown)	KEGG pathway: Flavonoid biosynthesis 00941
AT4G22880	LDOX (TANNIN DEFICIENT SEED 4)	encodes leucoanthocyanidin dioxygenase, which is involved in proanthocyanin biosynthesis. Mutant analysis suggests that this gene is also involved in vacuole formation.	GO:10023(proanthocyanidin biosynthesis); GO:7033(vacuole organization and biogenesis)	GO:45432(leucoanthocyanidin dioxygenase activity)	GO:8372(cellular component unknown)	KEGG pathway: Flavonoid biosynthesis 00941
AT4G28490	HAESA (RECEPTOR-LIKE PROTEIN KINASE 5); ATP binding / kinase/ protein serine/threonine kinase	member of Receptor kinase-like protein family
AT4G30390	Unknown protein		GO:4(biological process unknown)	GO:5554(molecular function unknown)	GO:9507(chloroplast)
AT4G30470	Cinnamoyl-CoA reductase		GO:9809(lignin biosynthesis)	GO:16621(cinnamoyl-CoA reductase activity)	GO:8372(cellular component unknown)
AT4G31860	Catalytic/ protein phosphatase type 2C			GO:3824(catalytic activity); GO:15071(protein phosphatase type 2C activity)
AT4G32940	GAMMA-VPE; cysteine-type endopeptidase/ legumain	Encodes a vacuolar processing enzyme belonging to a novel group of cysteine proteinases that is expressed in vegetative organs and is upregulated in association with various types of cell death and under stressed conditions.	GO:6624(vacuolar protein processing or maturation)	GO:30693(caspase activity)	GO:323(lytic vacuole)
AT5G07990	TT7 (TRANSPARENT TESTA 7); flavonoid 3'-monooxygenase/ oxygen binding	Required for flavonoid 3' hydroxylase activity.		GO:16711(flavonoid 3'-monooxygenase activity)
AT5G13800	Catalytic/ hydrolase			GO:16787(hydrolase activity)	GO:9507(chloroplast)
AT5G13930	CHS (CHALCONE SYNTHASE); naringenin-chalcone synthase	Participates in the biosynthesis pathway of all flavonoids. Metabolism of defense and communication. Transcriptionally regulated by light and by MYB12. Required for the accumulation of purple anthocyanins in leaves and stems. Involved in the regulation of auxin transport.	GO:9926(auxin polar transport); GO:9715(chalcone biosynthesis); GO:9813(flavonoid biosynthesis); GO:31540(regulation of anthocyanin biosynthesis); GO:10224(response to UV-B); GO:9629(response to gravity); GO:9753(response to jasmonic acid stimulus); GO:6979(response to oxidative stress); GO:9611(response to wounding)	GO:16210(naringenin-chalcone synthase activity)	GO:5783(endoplasmic reticulum); GO:5634(nucleus); GO:9705(vacuolar membrane (sensu Magnoliophyta))
AT5G14640	ATP binding / protein kinase/ protein serine/threonine kinase/ protein-tyrosine kinase		GO:6468(protein amino acid phosphorylation)	GO:5524(ATP binding); GO:4672(protein kinase activity); GO:4674(protein serine/threonine kinase activity); GO:4713(protein-tyrosine kinase activity)	GO:8372(cellular component unknown)
AT5G14680	Unknown protein		GO:6950(response to stress)	GO:5554(molecular function unknown)	GO:8372(cellular component unknown)
AT5G16380	Unknown protein		GO:4(biological process unknown)	GO:5554(molecular function unknown)	GO:12505(endomembrane system)
AT5G17220	ATGSTF12 (GLUTATHIONE S-TRANSFERASE 26); glutathione transferase	Encodes glutathione transferase belonging to the phi class of GSTs. Naming convention according to Wagner et al. (2002). Mutants display no pigments on leaves and stems.	GO:9407(toxin catabolism)		GO:5737(cytoplasm)
AT5G27030	Unknown protein
AT5G28830	Calcium ion binding		GO:4(biological process unknown)	GO:5509(calcium ion binding)	GO:8372(cellular component unknown)
AT5G37600	ATGSR1; glutamate-ammonia ligase	encodes a glutamate ammonia lyase	GO:42128(nitrate assimilation)	GO:4356(glutamate-ammonia ligase activity)	GO:5829(cytosol)
AT5G39520	Unknown protein		GO:4(biological process unknown)	GO:5554(molecular function unknown)	GO:9507(chloroplast)
AT5G47860	Unknown protein				GO:9507(chloroplast)
AT5G51040	Unknown protein		GO:4(biological process unknown)	GO:5554(molecular function unknown)	GO:5739(mitochondrion)
AT5G58350	WNK4; kinase	Encodes a member of the WNK family (9 members in all) of protein kinases, the structural design of which is clearly distinct from those of other known protein kinases, such as receptor-like kinases and mitogen-activated protein kinases. Its transcription is under the control of circadian rhythms.	GO:6468(protein amino acid phosphorylation)	GO:4672(protein kinase activity)
AT5G64550	Unknown protein			GO:5554(molecular function unknown)
Cluster 4 (GS1-4, At5g16570)
AT1G02470	Unknown protein		GO:4(biological process unknown)	GO:5554(molecular function unknown)	GO:9507(chloroplast)
AT1G08630	Aldehyde-lyase			GO:16832(aldehyde-lyase activity)	GO:8372(cellular component unknown)
AT1G08820	VAP27-2 (VAMP/SYNAPTOBREVIN-ASSOCIATED PROTEIN 27-2); structural molecule	Encodes VAP33-like protein that interacts with cowpea mosaic virus protein 60K. Is a SNARE-like protein that may be involved in vesicular transport to or from the ER.	GO:46907(intracellular transport)		GO:5789(endoplasmic reticulum membrane)
AT1G21760	Unknown protein		GO:4(biological process unknown)	GO:5554(molecular function unknown)	GO:8372(cellular component unknown)
AT1G23970	Unknown protein		GO:4(biological process unknown)	GO:5554(molecular function unknown)	GO:8372(cellular component unknown)
AT1G26690	Protein carrier		GO:6886(intracellular protein transport); GO:6810(transport)	GO:8320(protein carrier activity)	GO:12505(endomembrane system); GO:16021(integral to membrane); GO:16020(membrane)
AT1G27200	Unknown protein		GO:4(biological process unknown)		GO:8372(cellular component unknown)
AT1G28230	PUP1 (PURINE PERMEASE 1); purine transporter	Encodes a transporter that transports purines,cytokinins and other adenine derivatives. Expressed in the leaf hydathodes where it may be involved in re-uptake of cytokinins during guttation.	GO:16036(cellular response to phosphate starvation); GO:10184(cytokinin transport); GO:6863(purine transport)	GO:5554(molecular function unknown); GO:15211(purine nucleoside transporter activity); GO:5345(purine transporter activity)	GO:8372(cellular component unknown); GO:5887(integral to plasma membrane)
AT1G28600	Carboxylic ester hydrolase/ hydrolase, acting on ester bonds		GO:6629(lipid metabolism)	GO:16789(carboxylic ester hydrolase activity); GO:16788(hydrolase activity, acting on ester bonds)	GO:12505(endomembrane system)
AT1G67800	Unknown protein				GO:9507(chloroplast); GO:12505(endomembrane system)
AT1G69490	NAP (NAC-LIKE, ACTIVATED BY AP3/PI); transcription factor	Member of NAC gene family, expressed in floral primordia and upregulated by AP3 and PI.	GO:9908(flower development); GO:9825(multidimensional cell growth)
AT1G70000	Nucleic acid binding / transcription factor		GO:45449(regulation of transcription); GO:9737(response to abscisic acid stimulus); GO:9733(response to auxin stimulus); GO:46686(response to cadmium ion); GO:9723(response to ethylene stimulus); GO:9739(response to gibberellic acid stimulus); GO:9753(response to jasmonic acid stimulus); GO:9751(response to salicylic acid stimulus); GO:9651(response to salt stress)	GO:3676(nucleic acid binding); GO:3700(transcription factor activity)	GO:5634(nucleus)
AT1G73810	Unknown protein		GO:4(biological process unknown)	GO:5554(molecular function unknown)	GO:8372(cellular component unknown)
AT2G05630	Atg8d; microtubule binding	in the Arabidopsis autophagy pathway
AT2G17710	Unknown protein		GO:4(biological process unknown)	GO:5554(molecular function unknown)	GO:8372(cellular component unknown)
AT2G18730	Diacylglycerol kinase		GO:7205(protein kinase C activation)	GO:4143(diacylglycerol kinase activity)	GO:8372(cellular component unknown)
AT2G22240	Inositol-3-phosphate synthase		GO:6021(myo-inositol biosynthesis); GO:8654(phospholipid biosynthesis)	GO:4512(inositol-3-phosphate synthase activity)	GO:8372(cellular component unknown)
AT2G23450	Kinase		GO:6468(protein amino acid phosphorylation)	GO:16301(kinase activity)	GO:8372(cellular component unknown)
AT2G29670	Unknown protein		GO:6396(RNA processing)		GO:9507(chloroplast); GO:5622(intracellular)
AT2G37040	PAL1; phenylalanine ammonia-lyase	encodes a protein similar to phenylalanine ammonia-lyase	GO:6952(defense response); GO:9699(phenylpropanoid biosynthesis); GO:6979(response to oxidative stress); GO:9611(response to wounding)	GO:45548(phenylalanine ammonia-lyase activity)	GO:5737(cytoplasm)	KEGG pathway: Alkaloid biosynthesis II 00960; KEGG pathway: Nitrogen metabolism 00910; KEGG pathway: Phenylalanine metabolism 00360; KEGG pathway: Tyrosine metabolism 00350
AT3G09030	Protein binding / voltage-gated potassium channel		GO:6813(potassium ion transport)	GO:5515(protein binding); GO:5249(voltage-gated potassium channel activity)	GO:16020(membrane); GO:8076(voltage-gated potassium channel complex)
AT3G14720	ATMPK19; MAP kinase	member of MAP Kinase		GO:4707(MAP kinase activity)
AT3G17000	Ubiquitin conjugating enzyme
AT3G29035	ANAC059; transcription factor		GO:7275(development)	GO:3700(transcription factor activity)	GO:5634(nucleus)
AT3G29590	Transferase		GO:4(biological process unknown)	GO:16740(transferase activity)	GO:8372(cellular component unknown)
AT3G43230	Zinc ion binding		GO:4(biological process unknown)	GO:8270(zinc ion binding)	GO:8372(cellular component unknown)
AT3G46450	Transporter		GO:6810(transport)	GO:5215(transporter activity)	GO:8372(cellular component unknown)
AT3G50970	XERO2	Arabidopsis thaliana dehydrin (Xero 2)
AT3G58270	Unknown protein		GO:4(biological process unknown)	GO:5554(molecular function unknown)	GO:8372(cellular component unknown)
AT4G04750	Carbohydrate transporter/ sugar porter		GO:8643(carbohydrate transport); GO:6810(transport)	GO:15144(carbohydrate transporter activity); GO:5351(sugar porter activity)	GO:9507(chloroplast); GO:16021(integral to membrane); GO:16020(membrane)
AT4G08540	Unknown protein		GO:4(biological process unknown)	GO:5554(molecular function unknown)	GO:9507(chloroplast)
AT4G12290	Copper ion binding			GO:5507(copper ion binding)
AT4G12300	CYP706A4; heme binding / iron ion binding / monooxygenase/ oxygen binding	member of CYP706A
AT4G15440	HPL1 (HYDROPEROXIDE LYASE 1); heme binding / iron ion binding / monooxygenase	Encodes a hydroperoxide lyase. Also a member of the CYP74B cytochrome p450 family.	GO:6631(fatty acid metabolism)
AT4G39210	APL3	Encodes the large subunit of ADP-Glucose Pyrophosphorylase which catalyzes the first, rate limiting step in starch biosynthesis. The large subunit plays a regulatory role whereas the small subunit (ApS) is the catalytic isoform. Four isoforms (ApL1-4) have been identified. ApL3 is the major large subunit isoform present in inflorescences, fruits and roots.	GO:19252(starch biosynthesis)	GO:8878(glucose-1-phosphate adenylyltransferase activity)	GO:8372(cellular component unknown)
AT5G03210	Unknown protein		GO:4(biological process unknown)	GO:5554(molecular function unknown)	GO:12505(endomembrane system)
AT5G05270	Unknown protein			GO:5554(molecular function unknown)	GO:8372(cellular component unknown)
AT5G07830	Beta-glucuronidase			GO:4566(beta-glucuronidase activity)	GO:9505(cell wall (sensu Magnoliophyta))
AT5G08170	EMB1873; agmatine deiminase		GO:9793(embryonic development (sensu Magnoliophyta)); GO:6596(polyamine biosynthesis)	GO:47632(agmatine deiminase activity)	GO:8372(cellular component unknown)
AT5G11930	Electron transporter/ thiol-disulfide exchange intermediate		GO:45454(cell redox homeostasis); GO:6118(electron transport)	GO:9055(electron carrier activity); GO:15035(protein disulfide oxidoreductase activity); GO:30508(thiol-disulfide exchange intermediate activity)	GO:9507(chloroplast)
AT5G16570	GLN1;4; glutamate-ammonia ligase	Encodes cytosolic glutamine synthase.	GO:42128(nitrate assimilation)	GO:4356(glutamate-ammonia ligase activity)	GO:5829(cytosol)
AT5G17050	UDP-glycosyltransferase/ transferase, transferring glycosyl groups		GO:8152(metabolism)	GO:8194(UDP-glycosyltransferase activity); GO:47213(anthocyanidin 3-O-glucosyltransferase activity); GO:16757(transferase activity, transferring glycosyl groups)	GO:9507(chloroplast)
AT5G22300	NIT4 (NITRILASE 4)	encodes a nitrilase isomer. The purified enzyme shows a strong substrate specificity for beta-cyano-L-alanine, a intermediate product of the cyanide detoxification pathway.	GO:19499(cyanide metabolism); GO:51410(detoxification of nitrogen compound)	GO:47558(3-cyanoalanine hydratase activity); GO:47427(cyanoalanine nitrilase activity); GO:257(nitrilase activity); GO:18822(nitrile hydratase activity)	GO:8372(cellular component unknown)
AT5G24810	Unknown protein		GO:30655(beta-lactam antibiotic catabolism); GO:46677(response to antibiotic)	GO:8800(beta-lactamase activity)	GO:5739(mitochondrion)
AT5G39610	ANAC092; transcription factor		GO:7275(development)	GO:42803(protein homodimerization activity); GO:3700(transcription factor activity)	GO:5634(nucleus)
AT5G42800	DFR (DIHYDROFLAVONOL 4-REDUCTASE); dihydrokaempferol 4-reductase	dihydroflavonol reductase. Catalyzes the conversion of dihydroquercetin to leucocyanidin in the biosynthesis of anthocyanins.	GO:9718(anthocyanin biosynthesis)	GO:45552(dihydrokaempferol 4-reductase activity)	GO:42406(extrinsic to endoplasmic reticulum membrane)
AT5G50800	Unknown protein				GO:12505(endomembrane system); GO:16020(membrane)
AT5G51770	ATP binding / kinase/ protein kinase/ protein serine/threonine kinase/ protein-tyrosine kinase		GO:6468(protein amino acid phosphorylation)	GO:5524(ATP binding); GO:16301(kinase activity); GO:4672(protein kinase activity); GO:4674(protein serine/threonine kinase activity); GO:4713(protein-tyrosine kinase activity)	GO:9507(chloroplast)
AT5G58650	Unknown protein		GO:4(biological process unknown)	GO:5554(molecular function unknown)	GO:12505(endomembrane system)
AT5G67520	ATP binding / kinase/ transferase, transferring phosphorus-containing groups		GO:103(sulfate assimilation)	GO:5524(ATP binding); GO:16301(kinase activity); GO:16772(transferase activity, transferring phosphorus-containing groups)	GO:9507(chloroplast)
